# Supplementary material for: Adverse drug events in the prevention and treatment of COVID-19: A data mining study on the FDA adverse event reporting system
Source: Front Pharmacol. 2022 Nov 24;13:954359. doi: 10.3389/fphar.2022.954359 (PMC9730807; doi:10.3389/fphar.2022.954359)
Supplement: Supplementary file 1 [file Table1.XLSX]

## Sheet: PT levels
		Drug	ADE	a	a + b	c	c + d	Lower Bound of 95% CI
		tocilizumab	systemic infection	38	4595	1	62284	507.8
		tocilizumab	hypofibrinogenaemia	45	4595	2	62284	300.86
		nirmatrelvir\ritonavir	disease recurrence	3463	9517	69	57362	301.23
		tocilizumab	pneumonia fungal	142	4595	7	62284	272.83
		chloroquine	cardiovascular insufficiency	13	288	11	66591	271.05
		remdesivir	creatinine renal clearance decreased	31	6762	2	60117	133.63
		nirmatrelvir\ritonavir	symptom recurrence	227	9517	10	57362	134.94
		ibrutinib	chronic lymphocytic leukaemia	10	543	11	66336	108.71
		favipiravir	inappropriate antidiuretic hormone secretion	8	402	12	66477	107.81
		ritonavir	acute generalised exanthematous pustulosis	29	373	55	66506	92.46
		casirivimab\imdevimab	infusion related hypersensitivity reaction	33	3414	7	63465	85.38
		nirmatrelvir\ritonavir	dysgeusia	1713	9517	120	57362	84.84
		chloroquine	embolism	13	288	35	66591	84.01
		nirmatrelvir\ritonavir	rebound effect	141	9517	10	57362	83.09
		favipiravir	neuroleptic malignant syndrome	8	402	16	66477	80.36
		bebtelovimab	injection related reaction	10	466	18	66413	77.02
		chloroquine	brain oedema	13	288	39	66591	75.22
		chloroquine	psychotic disorder	9	288	33	66591	60.99
		tocilizumab	systemic candida	59	4595	13	62284	59.7
		ibrutinib	white blood cell count abnormal	11	543	22	66336	59.03
		lopinavir\ritonavir	hypertriglyceridaemia	44	2164	22	64715	58.15
		tozinameran	b-lymphocyte count decreased	24	3271	8	63608	56.12
		ibrutinib	onychoclasis	7	543	15	66336	54.57
		ibrutinib	increased tendency to bruise	16	543	35	66336	54.05
		sarilumab	jugular vein thrombosis	4	282	17	66597	52.61
		sarilumab	hepatocellular injury	27	282	119	66597	52.09
		chloroquine	clostridium difficile colitis	6	288	26	66591	50.95
		azd-1222	vascular purpura	6	546	14	66333	49.48
		chloroquine	interleukin level increased	4	288	18	66591	48.44
		lopinavir\ritonavir	eosinophilia	73	2164	44	64715	48.17
		ritonavir	sedation	6	373	22	66506	46.18
		hydroxychloroquine	acute generalised exanthematous pustulosis	70	6489	14	60390	44.76
		cx-024414	vascular purpura	5	495	15	66384	41.96
		lopinavir\ritonavir	hyperbilirubinaemia	43	2164	30	64715	41.27
		tozinameran	vaccination failure	127	3271	62	63608	38.48
		bebtelovimab	hyperventilation	6	466	22	66413	36.42
		ritonavir	liver injury	32	373	151	66506	36.34
		chloroquine	renal injury	5	288	31	66591	34.74
		azd-1222	peripheral artery thrombosis	5	546	18	66333	31.06
		hydroxychloroquine	torsade de pointes	76	6489	21	60390	32.06
		ibrutinib	lymphocyte count increased	6	543	22	66336	30.86
		azd-1222	motor dysfunction	6	546	22	66333	30.67
		chloroquine	organising pneumonia	5	288	35	66591	30.5
		sarilumab	atrioventricular block	5	282	36	66597	30.27
		chloroquine	torsade de pointes	12	288	85	66591	30.83
		lopinavir\ritonavir	hypocalcaemia	16	2164	15	64715	29.88
		ibrutinib	full blood count abnormal	7	543	27	66336	29.38
		tozinameran	trigeminal neuralgia	13	3271	8	63608	29.19
		hydroxychloroquine	methaemoglobinaemia	27	6489	8	60390	29.21
		lopinavir\ritonavir	serotonin syndrome	25	2164	24	64715	29.4
		azithromycin	ventricular arrhythmia	16	4696	7	62183	27.84
		tozinameran	dermatitis bullous	14	3271	9	63608	27.94
		remdesivir	liver function test increased	396	6762	118	60117	28.61
		remdesivir	ischaemic hepatitis	23	6762	7	60117	26.88
		tocilizumab	pneumatosis intestinalis	25	4595	12	62284	26.25
		tocilizumab	bacterial sepsis	29	4595	14	62284	26.19
		ibrutinib	petechiae	8	543	35	66336	25.77
		favipiravir	lymphocyte count increased	4	402	24	66477	24.69
		nirmatrelvir\ritonavir	upper respiratory tract congestion	32	9517	7	57362	25.29
		tozinameran	sudden death	45	3271	32	63608	25.78
		remdesivir	glomerular filtration rate decreased	110	6762	36	60117	25.71
		ibrutinib	blood immunoglobulin g decreased	4	543	18	66336	24.21
		tocilizumab	embolism	32	4595	16	62284	25.29
		cx-024414	cardiomegaly	5	495	25	66384	24.22
		remdesivir	alanine aminotransferase increased	927	6762	308	60117	25.62
		azd-1222	vaginal haemorrhage	7	546	32	66333	24.32
		hydroxychloroquine	ventricular arrhythmia	17	6489	6	60390	23.83
		azd-1222	glossodynia	6	546	28	66333	23.62
		cx-024414	malignant neoplasm progression	6	495	31	66384	23.57
		tocilizumab	gastrointestinal perforation	17	4595	9	62284	23.36
		lopinavir\ritonavir	hepatitis toxic	10	2164	12	64715	22.61
		ritonavir	delirium	18	373	130	66506	23.07
		tozinameran	menstruation irregular	15	3271	12	63608	22.17
		azd-1222	groin pain	4	546	20	66333	21.38
		tofacitinib	red blood cell sedimentation rate increased	4	370	30	66509	21.14
		sarilumab	neutropenia	22	282	219	66597	22.19
		tocilizumab	interleukin level increased	14	4595	8	62284	21.34
		chloroquine	emotional distress	6	288	59	66591	21.21
		tozinameran	haemorrhagic stroke	18	3271	15	63608	21.36
		tozinameran	listless	12	3271	10	63608	21.03
		azd-1222	vaccination site swelling	4	546	21	66333	20.24
		sarilumab	staphylococcal bacteraemia	6	282	62	66597	20.56
		tocilizumab	cardiovascular insufficiency	15	4595	9	62284	20.31
		chloroquine	encephalopathy	15	288	154	66591	20.84
		cx-024414	toxic skin eruption	4	495	24	66384	19.48
		remdesivir	prothrombin time prolonged	20	6762	8	60117	19.96
		cx-024414	vaccination site pain	23	495	139	66384	20.65
		azd-1222	subdural haematoma	4	546	22	66333	19.2
		azithromycin	cardiovascular insufficiency	15	4696	9	62183	19.79
		hydroxychloroquine	haemolysis	33	6489	14	60390	20.07
		tozinameran	muscle spasticity	27	3271	24	63608	20.15
		sarilumab	hepatic cytolysis	10	282	108	66597	19.98
		hydroxychloroquine	eosinophilia	82	6489	35	60390	20.32
		tozinameran	cerebral venous thrombosis	19	3271	17	63608	19.81
		hydroxychloroquine	anticoagulation drug level increased	14	6489	6	60390	19.12
		remdesivir	aspartate aminotransferase increased	617	6762	255	60117	20.36
		azd-1222	injection site inflammation	7	546	40	66333	19.04
		ibrutinib	lymphoma	4	543	23	66336	18.37
		ibrutinib	allergy to vaccine	4	543	23	66336	18.37
		lopinavir\ritonavir	hypomagnesaemia	17	2164	24	64715	19.32
		lopinavir\ritonavir	hypertransaminasaemia	58	2164	82	64715	19.75
		sarilumab	drug reaction with eosinophilia and systemic symptoms	10	282	112	66597	19.2
		tozinameran	vaccination site swelling	13	3271	12	63608	18.88
		sarilumab	lactic acidosis	4	282	45	66597	18.23
		ibrutinib	skin haemorrhage	6	543	35	66336	18.57
		molnupiravir	pneumonia aspiration	22	997	70	65882	19.16
		hydroxychloroquine	electrocardiogram qt prolonged	557	6489	250	60390	19.57
		sarilumab	neutrophil count decreased	7	282	80	66597	18.51
		chloroquine	liver injury	15	288	168	66591	18.97
		hydroxychloroquine	drug reaction with eosinophilia and systemic symptoms	84	6489	38	60390	19.1
		lopinavir\ritonavir	viral load increased	11	2164	16	64715	18.41
		nirmatrelvir\ritonavir	taste disorder	275	9517	81	57362	19.18
		lopinavir\ritonavir	anuria	13	2164	19	64715	18.44
		molnupiravir	drug eruption	13	997	42	65882	18.59
		bebtelovimab	fear	6	466	42	66413	18.02
		ibrutinib	contusion	43	543	260	66336	18.83
		lopinavir\ritonavir	long qt syndrome	51	2164	76	64715	18.65
		lopinavir\ritonavir	anticoagulation drug level increased	8	2164	12	64715	17.5
		lopinavir\ritonavir	rash maculo-papular	49	2164	75	64715	18.11
		tozinameran	mood swings	13	3271	13	63608	17.29
		ibrutinib	gout	8	543	51	66336	17.06
		azithromycin	long qt syndrome	75	4696	52	62183	17.68
		tocilizumab	pneumonia bacterial	236	4595	168	62284	17.82
		azd-1222	immune thrombocytopenia	7	546	45	66333	16.69
		tofacitinib	blood cholesterol increased	13	370	125	66509	16.93
		favipiravir	rhinocerebral mucormycosis	7	402	62	66477	16.5
		sarilumab	bacteraemia	12	282	152	66597	16.86
		sarilumab	pneumonia pseudomonal	4	282	51	66597	15.77
		lopinavir\ritonavir	mixed liver injury	24	2164	39	64715	16.74
		cx-024414	vaccination complication	29	495	213	66384	16.8
		bebtelovimab	flushing	88	466	694	66413	16.85
		ibrutinib	squamous cell carcinoma	5	543	34	66336	15.42
		sarilumab	enterococcal infection	5	282	66	66597	15.43
		remdesivir	haemodialysis	50	6762	25	60117	16.16
		hydroxychloroquine	haemolytic anaemia	42	6489	22	60390	16.1
		azd-1222	guillain-barre syndrome	7	546	48	66333	15.52
		ibrutinib	white blood cell count increased	23	543	159	66336	16.13
		tocilizumab	cytomegalovirus viraemia	13	4595	10	62284	15.34
		lopinavir\ritonavir	mechanical ventilation	10	2164	17	64715	15.41
		chloroquine	pulmonary oedema	13	288	171	66591	15.84
		sarilumab	transaminases increased	20	282	269	66597	16.01
		chloroquine	hallucination	15	288	198	66591	15.85
		ibrutinib	laboratory test abnormal	10	543	70	66336	15.52
		tofacitinib	drug intolerance	5	370	52	66509	14.79
		chloroquine	ventricular tachycardia	9	288	122	66591	15.11
		lopinavir\ritonavir	rhabdomyolysis	52	2164	92	64715	15.5
		azithromycin	hypertriglyceridaemia	37	4696	29	62183	15.26
		tozinameran	vaccination site erythema	13	3271	15	63608	14.75
		ibrutinib	hypogammaglobulinaemia	4	543	29	66336	14.01
		tozinameran	urinary tract infection bacterial	12	3271	14	63608	14.51
		tofacitinib	enterococcal infection	6	370	65	66509	14.3
		tocilizumab	pseudomonal bacteraemia	11	4595	9	62284	14.16
		azithromycin	low birth weight baby	36	4696	29	62183	14.81
		sarilumab	cholestasis	6	282	87	66597	14.02
		favipiravir	rash maculo-papular	11	402	113	66477	14.26
		remdesivir	sinus bradycardia	94	6762	52	60117	14.67
		cx-024414	thyroid disorder	5	495	42	66384	13.45
		ibrutinib	gingival bleeding	4	543	31	66336	12.93
		remdesivir	blood creatinine increased	318	6762	180	60117	14.51
		tozinameran	vaccination site pain	72	3271	90	63608	14.2
		remdesivir	extravasation	21	6762	12	60117	13.53
		remdesivir	palliative care	14	6762	8	60117	13.18
		azd-1222	injection site warmth	7	546	55	66333	13.27
		hydroxychloroquine	hypertriglyceridaemia	41	6489	25	60390	13.62
		casirivimab\imdevimab	seizure like phenomena	9	3414	11	63465	12.8
		hydroxychloroquine	cardiotoxicity	13	6489	8	60390	12.71
		molnupiravir	faeces soft	5	997	22	65882	12.39
		tozinameran	postmenopausal haemorrhage	10	3271	13	63608	12.68
		tozinameran	peripheral artery thrombosis	10	3271	13	63608	12.68
		tocilizumab	klebsiella test positive	11	4595	10	62284	12.56
		tocilizumab	stenotrophomonas infection	11	4595	10	62284	12.56
		azd-1222	facial paralysis	6	546	49	66333	12.56
		azd-1222	lower respiratory tract infection	5	546	41	66333	12.3
		tocilizumab	herpes simplex	13	4595	12	62284	12.49
		tocilizumab	endocarditis	13	4595	12	62284	12.49
		tocilizumab	bacteraemia	85	4595	79	62284	13.22
		tozinameran	tongue oedema	9	3271	12	63608	12.21
		tozinameran	intermenstrual bleeding	9	3271	12	63608	12.21
		tozinameran	calcinosis	9	3271	12	63608	12.21
		azd-1222	cholecystitis	5	546	42	66333	11.94
		molnupiravir	toxic skin eruption	5	997	23	65882	11.75
		chloroquine	rash erythematous	9	288	145	66591	12.41
		chloroquine	tachypnoea	13	288	210	66591	12.58
		azithromycin	hypocalcaemia	16	4696	15	62183	12.1
		cx-024414	spondylitis	4	495	38	66384	11.33
		tozinameran	ischaemic stroke	58	3271	80	63608	12.7
		tocilizumab	bacterial infection	109	4595	105	62284	12.76
		hydroxychloroquine	low birth weight baby	39	6489	26	60390	12.32
		nirmatrelvir\ritonavir	nasal congestion	412	9517	181	57362	12.53
		hydroxychloroquine	hypofibrinogenaemia	28	6489	19	60390	11.92
		cx-024414	macular degeneration	7	495	69	66384	11.45
		tocilizumab	staphylococcal bacteraemia	34	4595	34	62284	11.94
		tocilizumab	staphylococcus test positive	15	4595	15	62284	11.5
		tocilizumab	hepatitis toxic	11	4595	11	62284	11.25
		hydroxychloroquine	viral load increased	16	6489	11	60390	11.39
		lopinavir\ritonavir	drug reaction with eosinophilia and systemic symptoms	38	2164	84	64715	12.07
		tozinameran	painful respiration	9	3271	13	63608	11.12
		cx-024414	tendonitis	4	495	40	66384	10.63
		remdesivir	blood creatine increased	18	6762	12	60117	11.27
		tocilizumab	enterococcal infection	35	4595	36	62284	11.59
		lopinavir\ritonavir	endotracheal intubation	11	2164	25	64715	11.13
		cx-024414	cerebral haemorrhage	10	495	103	66384	11.12
		ibrutinib	squamous cell carcinoma of skin	5	543	47	66336	10.5
		tozinameran	hyperacusis	8	3271	12	63608	10.52
		tozinameran	vascular purpura	8	3271	12	63608	10.52
		sarilumab	pneumonia bacterial	21	282	383	66597	11.42
		azd-1222	thrombocytopenia	37	546	349	66333	11.49
		azithromycin	hyperbilirubinaemia	36	4696	37	62183	11.3
		azd-1222	agranulocytosis	4	546	38	66333	10
		ibrutinib	stomatitis	7	543	67	66336	10.59
		remdesivir	infusion site extravasation	107	6762	75	60117	11.34
		bebtelovimab	crying	4	466	45	66413	9.9
		tofacitinib	herpes zoster	15	370	213	66509	10.99
		cx-024414	pericarditis	7	495	75	66384	10.36
		tozinameran	pharyngeal paraesthesia	9	3271	14	63608	10.19
		tozinameran	electric shock sensation	9	3271	14	63608	10.19
		cx-024414	injection site inflammation	4	495	43	66384	9.7
		ibrutinib	white blood cell count decreased	21	543	206	66336	10.9
		hydroxychloroquine	erythema multiforme	28	6489	21	60390	10.65
		tocilizumab	large intestine perforation	31	4595	34	62284	10.73
		azithromycin	premature baby	65	4696	70	62183	10.9
		tozinameran	autoimmune hepatitis	12	3271	19	63608	10.22
		sarilumab	staphylococcal infection	12	282	231	66597	10.5
		casirivimab\imdevimab	pallor	70	3414	107	63465	10.81
		etesevimab	pharyngeal paraesthesia	4	1141	19	65738	9.2
		ibrutinib	rib fracture	6	543	61	66336	9.72
		chloroquine	clostridium difficile infection	4	288	77	66591	9.3
		ibrutinib	blood urine present	5	543	51	66336	9.48
		cx-024414	injection site swelling	10	495	112	66384	10.07
		tozinameran	coordination abnormal	8	3271	13	63608	9.56
		remdesivir	transaminases increased	165	6762	124	60117	10.57
		nirmatrelvir\ritonavir	sneezing	121	9517	62	57362	10.4
		tozinameran	menstrual disorder	9	3271	15	63608	9.39
		remdesivir	pulseless electrical activity	59	6762	45	60117	10.19
		etesevimab	flushing	131	1141	651	65738	10.39
		azithromycin	hypertransaminasaemia	65	4696	75	62183	10.09
		azithromycin	torsade de pointes	45	4696	52	62183	9.97
		azithromycin	hypomagnesaemia	19	4696	22	62183	9.59
		ibrutinib	blood sodium decreased	8	543	86	66336	9.31
		chloroquine	rash macular	5	288	102	66591	8.9
		sarilumab	hypokalaemia	7	282	146	66597	9.21
		azd-1222	vaccination failure	16	546	173	66333	9.58
		remdesivir	blood alkaline phosphatase increased	72	6762	57	60117	9.82
		lopinavir\ritonavir	hepatitis cholestatic	6	2164	16	64715	8.66
		tozinameran	immune thrombocytopenia	19	3271	33	63608	9.44
		azithromycin	hydronephrosis	11	4696	13	62183	8.97
		cx-024414	large intestine polyp	5	495	60	66384	8.7
		remdesivir	blood urea increased	50	6762	40	60117	9.59
		tozinameran	blood immunoglobulin g decreased	8	3271	14	63608	8.73
		azithromycin	hepatitis toxic	10	4696	12	62183	8.72
		tocilizumab	hypovolaemic shock	13	4595	16	62284	8.93
		tocilizumab	pneumonia klebsiella	17	4595	21	62284	9.08
		cx-024414	carbohydrate antigen 125 increased	4	495	49	66384	8.19
		casirivimab\imdevimab	chest x-ray abnormal	10	3414	17	63465	8.76
		azithromycin	electrocardiogram qt prolonged	365	4696	442	62183	9.79
		tozinameran	multiple sclerosis relapse	46	3271	82	63608	9.48
		ibrutinib	prostate cancer	4	543	45	66336	8.09
		remdesivir	bradycardia	448	6762	368	60117	9.68
		azd-1222	sciatica	6	546	68	66333	8.42
		azd-1222	influenza like illness	18	546	206	66333	9.01
		tocilizumab	pseudomonas infection	29	4595	37	62284	8.99
		lopinavir\ritonavir	liver function test abnormal	17	2164	48	64715	8.86
		azd-1222	heavy menstrual bleeding	4	546	46	66333	7.79
		lopinavir\ritonavir	obstructive airways disorder	6	2164	17	64715	8.02
		ibrutinib	coma	5	543	58	66336	8.05
		cx-024414	generalised tonic-clonic seizure	4	495	51	66384	7.77
		ibrutinib	platelet count decreased	22	543	256	66336	8.97
		lopinavir\ritonavir	nephropathy toxic	14	2164	40	64715	8.63
		ibrutinib	macular degeneration	6	543	70	66336	8.18
		ibrutinib	pleural effusion	10	543	117	66336	8.54
		ibrutinib	cardiac failure congestive	8	543	94	66336	8.35
		azithromycin	symmetrical drug-related intertriginous and flexural exanthema	11	4696	14	62183	8.2
		ibrutinib	viral infection	4	543	47	66336	7.63
		tocilizumab	superinfection bacterial	13	4595	17	62284	8.31
		cx-024414	injection site reaction	4	495	52	66384	7.57
		azithromycin	anuria	14	4696	18	62183	8.29
		azd-1222	disturbance in attention	6	546	71	66333	7.98
		tozinameran	periorbital swelling	10	3271	19	63608	8.08
		ibrutinib	blood test abnormal	4	543	48	66336	7.41
		tofacitinib	colitis ulcerative	8	370	142	66509	8.1
		bebtelovimab	chest discomfort	61	466	860	66413	8.83
		ritonavir	haemodialysis	4	373	71	66506	7.33
		tocilizumab	cytokine storm	20	4595	27	62284	8.26
		ibrutinib	spinal fracture	6	543	73	66336	7.75
		azd-1222	hepatic cytolysis	9	546	109	66333	8.07
		bebtelovimab	cold sweat	8	466	114	66413	7.96
		lopinavir\ritonavir	nosocomial infection	6	2164	18	64715	7.45
		lopinavir\ritonavir	respiratory alkalosis	5	2164	15	64715	7.22
		ritonavir	hepatic failure	5	373	91	66506	7.36
		remdesivir	subcutaneous emphysema	11	6762	10	60117	7.43
		tocilizumab	hepatotoxicity	49	4595	68	62284	8.33
		lopinavir\ritonavir	liver injury	45	2164	138	64715	8.35
		ibrutinib	lymphadenopathy	14	543	176	66336	8.01
		tozinameran	polyneuropathy	9	3271	18	63608	7.5
		tozinameran	allergy to vaccine	9	3271	18	63608	7.5
		remdesivir	diffuse alveolar damage	12	6762	11	60117	7.44
		tocilizumab	peritonitis	10	4595	14	62284	7.43
		azithromycin	premature delivery	79	4696	109	62183	8.27
		tocilizumab	haemophagocytic lymphohistiocytosis	17	4595	24	62284	7.74
		cx-024414	eczema	6	495	84	66384	7.3
		cx-024414	oedema	4	495	56	66384	6.83
		hydroxychloroquine	hyperbilirubinaemia	37	6489	36	60390	7.99
		lopinavir\ritonavir	posterior reversible encephalopathy syndrome	8	2164	25	64715	7.35
		nirmatrelvir\ritonavir	rhinorrhoea	298	9517	188	57362	8.35
		lopinavir\ritonavir	hypernatraemia	14	2164	44	64715	7.7
		tozinameran	myocarditis	36	3271	74	63608	7.97
		casirivimab\imdevimab	infusion related reaction	748	3414	1471	63465	8.37
		remdesivir	hepatic enzyme increased	196	6762	185	60117	8.2
		ibrutinib	blood pressure abnormal	6	543	78	66336	7.12
		ibrutinib	deafness	6	543	78	66336	7.12
		remdesivir	dialysis	40	6762	38	60117	7.8
		tocilizumab	viral load increased	11	4595	16	62284	7.17
		remdesivir	blood bilirubin increased	66	6762	63	60117	7.9
		ibrutinib	cataract	26	543	341	66336	7.83
		hydroxychloroquine	anuria	16	6489	16	60390	7.31
		hydroxychloroquine	inappropriate antidiuretic hormone secretion	10	6489	10	60390	6.91
		tofacitinib	rheumatoid arthritis	25	370	484	66509	7.81
		ibrutinib	immunodeficiency	10	543	132	66336	7.36
		remdesivir	renal tubular necrosis	27	6762	26	60117	7.52
		ritonavir	drug reaction with eosinophilia and systemic symptoms	6	373	116	66506	6.96
		lopinavir\ritonavir	electrocardiogram abnormal	8	2164	26	64715	6.99
		cx-024414	haemorrhoids	5	495	73	66384	6.73
		etesevimab	flank pain	7	1141	44	65738	6.95
		azithromycin	hepatitis cholestatic	9	4696	13	62183	6.83
		molnupiravir	melaena	9	997	65	65882	7.15
		tozinameran	odynophagia	8	3271	17	63608	6.84
		tozinameran	hepatitis toxic	7	3271	15	63608	6.62
		azd-1222	arrhythmia	12	546	161	66333	7.27
		cx-024414	oedema peripheral	10	495	148	66384	7.17
		ibrutinib	platelet count increased	4	543	54	66336	6.3
		tocilizumab	pneumonia pseudomonal	22	4595	33	62284	7.33
		cx-024414	lymphadenopathy	12	495	178	66384	7.26
		tocilizumab	pneumoperitoneum	8	4595	12	62284	6.6
		etesevimab	malignant neoplasm progression	5	1141	32	65738	6.44
		azithromycin	hypofibrinogenaemia	19	4696	28	62183	7.2
		cx-024414	toothache	4	495	60	66384	6.2
		azd-1222	lacrimation increased	5	546	68	66333	6.46
		hydroxychloroquine	long qt syndrome	62	6489	65	60390	7.47
		tozinameran	multiple sclerosis	30	3271	66	63608	7.3
		favipiravir	lymphopenia	7	402	131	66477	6.71
		azd-1222	parosmia	4	546	55	66333	6.09
		azithromycin	inappropriate antidiuretic hormone secretion	8	4696	12	62183	6.39
		ibrutinib	bone pain	9	543	125	66336	6.85
		sarilumab	aspartate aminotransferase increased	31	282	841	66597	7.31
		hydroxychloroquine	premature baby	65	6489	70	60390	7.24
		tozinameran	thyroid mass	12	3271	27	63608	6.67
		ibrutinib	fluid retention	6	543	85	66336	6.34
		tocilizumab	hepatitis acute	12	4595	19	62284	6.5
		ibrutinib	neoplasm malignant	6	543	86	66336	6.24
		tozinameran	cerebral disorder	7	3271	16	63608	6.08
		tozinameran	pericardial effusion	24	3271	55	63608	6.88
		azd-1222	ischaemic stroke	9	546	129	66333	6.53
		tocilizumab	aspergillus infection	40	4595	64	62284	6.99
		tocilizumab	klebsiella infection	30	4595	48	62284	6.89
		molnupiravir	altered state of consciousness	5	997	39	65882	5.94
		tozinameran	initial insomnia	10	3271	23	63608	6.35
		sarilumab	septic shock	16	282	448	66597	6.81
		bamlanivimab	nasal discomfort	10	4923	15	61956	6.17
		azd-1222	depressed mood	8	546	116	66333	6.34
		ibrutinib	red blood cell count decreased	8	543	117	66336	6.31
		tozinameran	hypertensive crisis	6	3271	14	63608	5.73
		sarilumab	alanine aminotransferase increased	42	282	1193	66597	6.98
		azd-1222	pulmonary embolism	47	546	688	66333	6.97
		tozinameran	injection site inflammation	14	3271	33	63608	6.38
		ibrutinib	oedema peripheral	10	543	148	66336	6.36
		casirivimab\imdevimab	presyncope	47	3414	106	63465	6.83
		ibrutinib	pollakiuria	6	543	89	66336	5.96
		azd-1222	chromaturia	4	546	59	66333	5.5
		azd-1222	sleep apnoea syndrome	4	546	59	66333	5.5
		tozinameran	jaundice	11	3271	26	63608	6.21
		sarilumab	gastrointestinal haemorrhage	5	282	144	66597	5.78
		sarilumab	leukopenia	5	282	144	66597	5.78
		hydroxychloroquine	rash maculo-papular	58	6489	66	60390	6.76
		cx-024414	dysuria	5	495	82	66384	5.73
		remdesivir	international normalised ratio increased	68	6762	74	60117	6.78
		tofacitinib	hepatitis	6	370	132	66509	5.92
		lopinavir\ritonavir	mania	6	2164	22	64715	5.7
		tozinameran	bronchospasm	13	3271	31	63608	6.24
		cx-024414	polyp	4	495	66	66384	5.4
		remdesivir	renal impairment	179	6762	196	60117	6.9
		tozinameran	stevens-johnson syndrome	7	3271	17	63608	5.6
		casirivimab\imdevimab	breath sounds abnormal	6	3414	14	63465	5.37
		tozinameran	injection site warmth	18	3271	44	63608	6.23
		tozinameran	hepatitis acute	9	3271	22	63608	5.79
		ritonavir	hepatotoxicity	5	373	112	66506	5.53
		etesevimab	infusion related reaction	269	1141	1950	65738	6.83
		casirivimab\imdevimab	throat tightness	73	3414	171	63465	6.63
		tocilizumab	bronchopulmonary aspergillosis	110	4595	188	62284	6.67
		cx-024414	injection site pruritus	7	495	119	66384	5.76
		tozinameran	suicidal ideation	17	3271	42	63608	6.11
		lopinavir\ritonavir	hydronephrosis	5	2164	19	64715	5.2
		ibrutinib	skin cancer	9	543	140	66336	5.9
		tozinameran	limb discomfort	31	3271	77	63608	6.31
		ibrutinib	epistaxis	10	543	156	66336	5.95
		ibrutinib	joint swelling	22	543	344	66336	6.28
		bebtelovimab	abdominal pain lower	4	466	73	66413	5.09
		cx-024414	fluid retention	5	495	86	66384	5.35
		tozinameran	photophobia	16	3271	40	63608	6
		tozinameran	jugular vein thrombosis	6	3271	15	63608	5.2
		tozinameran	hunger	6	3271	15	63608	5.2
		cx-024414	hepatic steatosis	4	495	69	66384	5.04
		hydroxychloroquine	posterior reversible encephalopathy syndrome	15	6489	18	60390	5.78
		hydroxychloroquine	hepatitis toxic	10	6489	12	60390	5.45
		hydroxychloroquine	brain herniation	10	6489	12	60390	5.45
		azithromycin	acute generalised exanthematous pustulosis	31	4696	53	62183	6.19
		bebtelovimab	unresponsive to stimuli	10	466	184	66413	5.87
		lopinavir\ritonavir	hepatocellular injury	30	2164	116	64715	6.24
		cx-024414	pancytopenia	5	495	87	66384	5.26
		lopinavir\ritonavir	altered state of consciousness	9	2164	35	64715	5.61
		tozinameran	lower respiratory tract infection	13	3271	33	63608	5.76
		etesevimab	chest discomfort	108	1141	813	65738	6.44
		chloroquine	premature delivery	6	288	182	66591	5.38
		azithromycin	cardiac failure acute	8	4696	14	62183	5.19
		azithromycin	interleukin level increased	8	4696	14	62183	5.19
		tofacitinib	depressed mood	5	370	119	66509	5.12
		casirivimab\imdevimab	injection site rash	15	3414	37	63465	5.72
		ibrutinib	night sweats	5	543	81	66336	5.08
		lopinavir\ritonavir	multi-organ disorder	4	2164	16	64715	4.49
		azd-1222	lymphadenopathy	11	546	179	66333	5.64
		hydroxychloroquine	bundle branch block right	16	6489	20	60390	5.52
		ibrutinib	dysuria	5	543	82	66336	4.99
		casirivimab\imdevimab	respiratory rate increased	26	3414	65	63465	5.87
		ibrutinib	skin lesion	4	543	66	66336	4.67
		ibrutinib	polyp	4	543	66	66336	4.67
		remdesivir	respiratory arrest	24	6762	29	60117	5.64
		ibrutinib	heart rate irregular	5	543	83	66336	4.91
		cx-024414	eye swelling	4	495	73	66384	4.62
		nirmatrelvir\ritonavir	oropharyngeal pain	342	9517	281	57362	6.17
		azd-1222	haemorrhage	14	546	232	66333	5.63
		cx-024414	injection site pain	25	495	458	66384	5.84
		casirivimab\imdevimab	anaphylactic reaction	79	3414	201	63465	6.01
		bebtelovimab	infusion related reaction	108	466	2111	66413	6.1
		tozinameran	suicide attempt	9	3271	24	63608	5.14
		tozinameran	hepatitis cholestatic	6	3271	16	63608	4.74
		tocilizumab	hypertriglyceridaemia	23	4595	43	62284	5.59
		azd-1222	dysarthria	5	546	84	66333	4.78
		remdesivir	hepatic function abnormal	56	6762	69	60117	5.8
		casirivimab\imdevimab	lung infiltration	33	3414	85	63465	5.73
		remdesivir	hypovolaemic shock	13	6762	16	60117	5.14
		azd-1222	hypersomnia	6	546	101	66333	4.95
		casirivimab\imdevimab	chest discomfort	257	3414	664	63465	6.05
		ibrutinib	myocardial infarction	15	543	255	66336	5.52
		tocilizumab	pneumonia staphylococcal	18	4595	34	62284	5.41
		tozinameran	epilepsy	21	3271	57	63608	5.51
		tozinameran	hepatomegaly	7	3271	19	63608	4.78
		azd-1222	eye pain	6	546	102	66333	4.88
		azithromycin	eosinophilia	41	4696	76	62183	5.68
		tocilizumab	intestinal perforation	20	4595	38	62284	5.41
		tozinameran	impaired work ability	11	3271	30	63608	5.14
		azithromycin	respiratory alkalosis	7	4696	13	62183	4.62
		lopinavir\ritonavir	atrioventricular block second degree	5	2164	21	64715	4.47
		azithromycin	mixed liver injury	22	4696	41	62183	5.43
		bamlanivimab	troponin increased	35	4923	62	61956	5.59
		ibrutinib	skin laceration	4	543	69	66336	4.35
		ibrutinib	basal cell carcinoma	4	543	69	66336	4.35
		tozinameran	fungal skin infection	8	3271	22	63608	4.83
		lopinavir\ritonavir	bundle branch block left	4	2164	17	64715	4.07
		tozinameran	erythema multiforme	13	3271	36	63608	5.14
		ibrutinib	cardiac disorder	11	543	192	66336	5.17
		ibrutinib	impaired healing	6	543	105	66336	4.71
		cx-024414	clostridium difficile infection	4	495	77	66384	4.25
		imdevimab	infusion related reaction	88	395	2131	66484	5.74
		azithromycin	clostridium difficile colitis	11	4696	21	62183	4.87
		tofacitinib	c-reactive protein increased	5	370	130	66509	4.48
		tozinameran	vasculitis	11	3271	31	63608	4.91
		chloroquine	arrhythmia	5	288	168	66591	4.46
		bamlanivimab	body temperature increased	83	4923	152	61956	5.56
		casirivimab\imdevimab	wheezing	67	3414	182	63465	5.52
		imdevimab	hypoxia	40	395	984	66484	5.49
		remdesivir	infusion site swelling	20	6762	26	60117	5.05
		tozinameran	heavy menstrual bleeding	13	3271	37	63608	4.95
		casirivimab\imdevimab	flushing	210	3414	572	63465	5.65
		remdesivir	pneumomediastinum	23	6762	30	60117	5.1
		tozinameran	oral herpes	21	3271	60	63608	5.17
		tozinameran	myositis	7	3271	20	63608	4.45
		tocilizumab	sputum culture positive	11	4595	22	62284	4.72
		bamlanivimab	sickle cell anaemia with crisis	7	4923	13	61956	4.27
		chloroquine	confusional state	15	288	514	66591	5.1
		azd-1222	neuralgia	5	546	90	66333	4.3
		bebtelovimab	throat tightness	11	466	233	66413	4.91
		lopinavir\ritonavir	erythema multiforme	9	2164	40	64715	4.67
		tocilizumab	candida infection	54	4595	109	62284	5.34
		cx-024414	aphasia	4	495	80	66384	3.99
		azd-1222	bone pain	7	546	127	66333	4.57
		casirivimab	infusion related reaction	89	415	2130	66464	5.48
		tozinameran	pericarditis	21	3271	61	63608	5.05
		ibrutinib	dyspepsia	13	543	238	66336	4.93
		lopinavir\ritonavir	lung consolidation	4	2164	18	64715	3.7
		lopinavir\ritonavir	interleukin level increased	4	2164	18	64715	3.7
		azithromycin	cerebral venous thrombosis	12	4696	24	62183	4.62
		azithromycin	atrioventricular block complete	12	4696	24	62183	4.62
		azithromycin	subcutaneous emphysema	7	4696	14	62183	4.14
		azithromycin	stenotrophomonas infection	7	4696	14	62183	4.14
		remdesivir	acidosis	26	6762	35	60117	4.94
		remdesivir	infusion site erythema	20	6762	27	60117	4.81
		hydroxychloroquine	heparin-induced thrombocytopenia	17	6489	24	60390	4.73
		ibrutinib	atrial fibrillation	33	543	613	66336	5.18
		ibrutinib	nephrolithiasis	9	543	167	66336	4.64
		favipiravir	haematochezia	6	402	151	66477	4.32
		ibrutinib	pericardial effusion	4	543	75	66336	3.8
		ibrutinib	nodule	4	543	75	66336	3.8
		casirivimab\imdevimab	blood pressure decreased	106	3414	303	63465	5.26
		azithromycin	coagulopathy	26	4696	53	62183	4.9
		imdevimab	blood pressure increased	24	395	622	66484	5
		chloroquine	electrocardiogram qt prolonged	22	288	785	66591	4.98
		tozinameran	gastrointestinal infection	12	3271	36	63608	4.56
		azd-1222	oedema peripheral	8	546	150	66333	4.45
		ibrutinib	spinal operation	7	543	132	66336	4.35
		tozinameran	hypotonia	6	3271	18	63608	3.96
		tozinameran	myopathy	5	3271	15	63608	3.73
		casirivimab	blood pressure increased	25	415	621	66464	4.98
		cx-024414	injection site erythema	9	495	187	66384	4.51
		favipiravir	disease progression	8	402	205	66477	4.44
		lopinavir\ritonavir	hepatic failure	17	2164	79	64715	4.76
		hydroxychloroquine	hepatitis cholestatic	9	6489	13	60390	4.1
		bebtelovimab	hyperhidrosis	33	466	733	66413	5.02
		casirivimab\imdevimab	blood pressure systolic decreased	10	3414	29	63465	4.36
		casirivimab\imdevimab	feeling hot	106	3414	309	63465	5.14
		tozinameran	sensory disturbance	20	3271	61	63608	4.73
		tocilizumab	septic shock	148	4595	316	62284	5.14
		cx-024414	dyspnoea exertional	8	495	169	66384	4.33
		remdesivir	iron deficiency	10	6762	14	60117	4.1
		casirivimab	hypoxia	39	415	985	66464	4.98
		bamlanivimab	blood pressure systolic decreased	13	4923	26	61956	4.35
		tozinameran	hemiparesis	11	3271	34	63608	4.32
		sarilumab	thrombocytopenia	10	282	376	66597	4.43
		ibrutinib	pulmonary oedema	9	543	175	66336	4.34
		remdesivir	oxygen consumption increased	12	6762	17	60117	4.19
		azd-1222	injection site swelling	6	546	116	66333	4.02
		ibrutinib	haemorrhage	12	543	234	66336	4.48
		ibrutinib	pericarditis	4	543	78	66336	3.54
		favipiravir	myocarditis	4	402	106	66477	3.54
		ibrutinib	hip arthroplasty	5	543	98	66336	3.79
		azd-1222	pericarditis	4	546	78	66333	3.51
		tocilizumab	enterobacter infection	11	4595	24	62284	4.17
		sarilumab	pneumothorax	5	282	190	66597	3.8
		ibrutinib	muscle spasms	24	543	473	66336	4.71
		chloroquine	acute respiratory failure	13	288	485	66591	4.49
		casirivimab\imdevimab	oxygen saturation decreased	347	3414	1044	63465	5.06
		remdesivir	disseminated intravascular coagulation	32	6762	46	60117	4.61
		ibrutinib	gait inability	12	543	238	66336	4.38
		azd-1222	hypoglycaemia	4	546	79	66333	3.43
		tozinameran	vertigo	42	3271	133	63608	4.73
		tocilizumab	hepatitis	43	4595	95	62284	4.71
		tozinameran	stridor	6	3271	19	63608	3.64
		hydroxychloroquine	ventricular tachycardia	52	6489	79	60390	4.71
		tofacitinib	inflammation	9	370	264	66509	4.2
		tozinameran	ocular discomfort	11	3271	35	63608	4.14
		remdesivir	hypercapnia	11	6762	16	60117	3.96
		tofacitinib	pain in extremity	44	370	1296	66509	4.77
		cx-024414	ischaemic stroke	6	495	132	66384	3.84
		cx-024414	osteoporosis	5	495	110	66384	3.66
		casirivimab\imdevimab	hyperhidrosis	189	3414	577	63465	4.92
		bebtelovimab	feeling hot	17	466	398	66413	4.48
		tozinameran	pleurisy	5	3271	16	63608	3.35
		ibrutinib	skin disorder	8	543	161	66336	4.04
		casirivimab\imdevimab	cold sweat	30	3414	92	63465	4.55
		bebtelovimab	lip swelling	7	466	165	66413	3.93
		hydroxychloroquine	premature delivery	74	6489	114	60390	4.7
		nirmatrelvir\ritonavir	tongue discolouration	12	9517	12	57362	3.81
		nirmatrelvir\ritonavir	sinus pain	10	9517	10	57362	3.63
		tocilizumab	brain oedema	16	4595	36	62284	4.22
		azithromycin	embolism	15	4696	33	62183	4.18
		tozinameran	facial paralysis	13	3271	42	63608	4.16
		tocilizumab	cytomegalovirus infection	12	4595	27	62284	4.05
		azithromycin	cholestasis	29	4696	64	62183	4.45
		azithromycin	drug reaction with eosinophilia and systemic symptoms	38	4696	84	62183	4.52
		azd-1222	leukopenia	7	546	142	66333	3.86
		ibrutinib	hypersomnia	5	543	102	66336	3.55
		ibrutinib	rash macular	5	543	102	66336	3.55
		cx-024414	eosinophilia	5	495	112	66384	3.55
		hydroxychloroquine	hepatitis	54	6489	84	60390	4.57
		azd-1222	multiple sclerosis relapse	6	546	122	66333	3.71
		bamlanivimab	mental status changes	54	4923	114	61956	4.58
		cx-024414	blood sodium decreased	4	495	90	66384	3.25
		bebtelovimab	hot flush	7	466	168	66413	3.82
		sarilumab	candida infection	4	282	159	66597	3.26
		imdevimab	body temperature increased	8	395	227	66484	3.92
		etesevimab	pulse absent	7	1141	68	65738	3.76
		hydroxychloroquine	liver injury	71	6489	112	60390	4.56
		azd-1222	urinary incontinence	5	546	103	66333	3.46
		azithromycin	brain oedema	16	4696	36	62183	4.09
		ibrutinib	hypoacusis	4	543	83	66336	3.17
		hydroxychloroquine	hypocalcaemia	12	6489	19	60390	3.82
		cx-024414	blister	5	495	114	66384	3.44
		bebtelovimab	hypersensitivity	22	466	538	66413	4.31
		bebtelovimab	anaphylactic reaction	11	466	269	66413	4.02
		cx-024414	injection site bruising	6	495	138	66384	3.57
		bebtelovimab	presyncope	6	466	147	66413	3.57
		tocilizumab	multi-organ disorder	6	4595	14	62284	3.21
		azd-1222	feeling cold	8	546	168	66333	3.77
		azithromycin	obstructive airways disorder	7	4696	16	62183	3.36
		nirmatrelvir\ritonavir	upper-airway cough syndrome	23	9517	24	57362	4.01
		nirmatrelvir\ritonavir	paranasal sinus discomfort	22	9517	23	57362	3.98
		tozinameran	decreased immune responsiveness	8	3271	27	63608	3.56
		etesevimab	cyanosis	6	1141	60	65738	3.45
		etesevimab	bronchospasm	4	1141	40	65738	2.97
		casirivimab\imdevimab	injection site urticaria	13	3414	42	63465	3.89
		lopinavir\ritonavir	foetal death	5	2164	26	64715	3.15
		remdesivir	shock haemorrhagic	20	6762	31	60117	3.98
		azithromycin	pneumomediastinum	16	4696	37	62183	3.93
		bebtelovimab	productive cough	8	466	199	66413	3.71
		hydroxychloroquine	stenotrophomonas infection	8	6489	13	60390	3.32
		azd-1222	joint stiffness	5	546	106	66333	3.29
		sarilumab	encephalopathy	4	282	165	66597	3.06
		casirivimab\imdevimab	pelvic pain	8	3414	26	63465	3.51
		remdesivir	cytomegalovirus viraemia	9	6762	14	60117	3.41
		remdesivir	bipolar disorder	9	6762	14	60117	3.41
		tozinameran	subarachnoid haemorrhage	7	3271	24	63608	3.35
		tofacitinib	condition aggravated	41	370	1301	66509	4.32
		hydroxychloroquine	pneumatosis intestinalis	14	6489	23	60390	3.72
		bebtelovimab	pharyngeal swelling	5	466	126	66413	3.23
		azithromycin	rash maculo-papular	37	4696	87	62183	4.16
		remdesivir	oliguria	12	6762	19	60117	3.56
		cx-024414	influenza like illness	9	495	215	66384	3.67
		tozinameran	influenza like illness	50	3271	174	63608	4.22
		bamlanivimab	respiratory rate increased	28	4923	63	61956	4.03
		cx-024414	cardio-respiratory arrest	9	495	216	66384	3.65
		casirivimab\imdevimab	blood pressure systolic increased	18	3414	60	63465	3.89
		tocilizumab	nosocomial infection	7	4595	17	62284	3.17
		tozinameran	muscular weakness	77	3271	269	63608	4.28
		lopinavir\ritonavir	drug-induced liver injury	21	2164	113	64715	3.97
		nirmatrelvir\ritonavir	tongue disorder	12	9517	13	57362	3.37
		remdesivir	respiratory acidosis	10	6762	16	60117	3.36
		cx-024414	platelet count decreased	11	495	267	66384	3.72
		tofacitinib	interstitial lung disease	4	370	130	66509	2.84
		ritonavir	dysgeusia	55	373	1778	66506	4.24
		casirivimab	flushing	26	415	756	66464	4.05
		ibrutinib	peripheral swelling	28	543	622	66336	4.05
		cx-024414	loss of consciousness	22	495	536	66384	3.98
		tozinameran	hepatic cytolysis	26	3271	92	63608	3.96
		tocilizumab	fungaemia	15	4595	37	62284	3.68
		tozinameran	migraine	60	3271	213	63608	4.15
		tozinameran	immunisation reaction	11	3271	39	63608	3.53
		azd-1222	balance disorder	10	546	222	66333	3.6
		cx-024414	speech disorder	6	495	147	66384	3.22
		bamlanivimab	oxygen saturation decreased	421	4923	970	61956	4.34
		casirivimab\imdevimab	troponin increased	22	3414	75	63465	3.84
		azithromycin	neuroleptic malignant syndrome	7	4696	17	62183	3.04
		azithromycin	myasthenia gravis crisis	7	4696	17	62183	3.04
		cx-024414	multiple sclerosis relapse	5	495	123	66384	3.02
		tocilizumab	neutropenia	69	4595	172	62284	4.12
		lopinavir\ritonavir	immunosuppressant drug level increased	12	2164	66	64715	3.59
		tozinameran	mitral valve incompetence	7	3271	25	63608	3.13
		lopinavir\ritonavir	acute pulmonary oedema	4	2164	22	64715	2.54
		imdevimab	swollen tongue	4	395	124	66484	2.74
		azithromycin	hepatitis acute	9	4696	22	62183	3.25
		casirivimab\imdevimab	respiratory depression	7	3414	24	63465	3.1
		hydroxychloroquine	coagulopathy	29	6489	50	60390	3.82
		sarilumab	shock	4	282	175	66597	2.73
		tozinameran	breast pain	5	3271	18	63608	2.71
		tozinameran	bone pain	29	3271	105	63608	3.86
		imdevimab	unresponsive to stimuli	6	395	188	66484	3.13
		lopinavir\ritonavir	hepatic function abnormal	19	2164	106	64715	3.73
		tozinameran	lymphadenopathy	41	3271	149	63608	3.94
		azd-1222	pollakiuria	4	546	91	66333	2.63
		imdevimab	flushing	24	395	758	66484	3.85
		remdesivir	hepatic failure	36	6762	60	60117	3.82
		sarilumab	deep vein thrombosis	7	282	310	66597	3.23
		tofacitinib	spinal operation	4	370	135	66509	2.64
		remdesivir	acute kidney injury	486	6762	812	60117	4.2
		ibrutinib	dry eye	4	543	92	66336	2.6
		azithromycin	methaemoglobinaemia	10	4696	25	62183	3.22
		tocilizumab	staphylococcal sepsis	9	4595	23	62284	3.14
		tozinameran	muscle disorder	6	3271	22	63608	2.84
		tozinameran	dermatitis allergic	6	3271	22	63608	2.84
		casirivimab\imdevimab	urticaria	159	3414	560	63465	4.09
		lopinavir\ritonavir	face oedema	6	2164	34	64715	2.9
		tocilizumab	cytokine release syndrome	7	4595	18	62284	2.88
		bebtelovimab	tachycardia	22	466	596	66413	3.74
		hydroxychloroquine	atrioventricular block complete	13	6489	23	60390	3.29
		tozinameran	decreased activity	7	3271	26	63608	2.94
		imdevimab	acute respiratory failure	15	395	483	66484	3.58
		bamlanivimab	chills	423	4923	1021	61956	4.09
		favipiravir	ventricular tachycardia	4	402	127	66477	2.52
		cx-024414	hypersomnia	4	495	103	66384	2.5
		cx-024414	disorientation	4	495	103	66384	2.5
		cx-024414	coronary artery occlusion	4	495	103	66384	2.5
		tozinameran	eczema	19	3271	71	63608	3.54
		azd-1222	deep vein thrombosis	13	546	304	66333	3.47
		azd-1222	chills	59	546	1385	66333	3.9
		lopinavir\ritonavir	myoclonus	9	2164	52	64715	3.15
		azithromycin	mitral valve incompetence	9	4696	23	62183	3.02
		azd-1222	myalgia	30	546	705	66333	3.74
		bebtelovimab	dizziness	64	466	1766	66413	3.9
		lopinavir\ritonavir	candida infection	24	2164	139	64715	3.62
		remdesivir	lactic acidosis	18	6762	31	60117	3.37
		casirivimab\imdevimab	atrioventricular block first degree	5	3414	18	63465	2.47
		cx-024414	urinary incontinence	4	495	104	66384	2.45
		tozinameran	irritability	18	3271	68	63608	3.47
		tozinameran	petechiae	9	3271	34	63608	3.07
		tofacitinib	arthralgia	46	370	1608	66509	3.82
		casirivimab\imdevimab	unresponsive to stimuli	42	3414	152	63465	3.74
		ibrutinib	hip fracture	4	543	95	66336	2.43
		nirmatrelvir\ritonavir	sinus congestion	40	9517	47	57362	3.61
		lopinavir\ritonavir	atrioventricular block	6	2164	35	64715	2.76
		ibrutinib	depressed mood	5	543	119	66336	2.7
		bamlanivimab	hypoxia	296	4923	728	61956	3.98
		cx-024414	head injury	5	495	131	66384	2.69
		etesevimab	lip swelling	14	1141	158	65738	3.39
		casirivimab	unresponsive to stimuli	6	415	188	66464	2.87
		tocilizumab	eosinophilia	32	4595	85	62284	3.6
		tozinameran	pancreatitis acute	21	3271	80	63608	3.48
		nirmatrelvir\ritonavir	coronavirus test positive	11	9517	13	57362	2.87
		favipiravir	drug-induced liver injury	4	402	130	66477	2.4
		tocilizumab	blood culture positive	9	4595	24	62284	2.93
		tocilizumab	hypogammaglobulinaemia	9	4595	24	62284	2.93
		bebtelovimab	erythema	24	466	674	66413	3.58
		tozinameran	hiccups	6	3271	23	63608	2.62
		casirivimab\imdevimab	hyperventilation	6	3414	22	63465	2.61
		tozinameran	vaccination complication	50	3271	192	63608	3.7
		tozinameran	sleep apnoea syndrome	13	3271	50	63608	3.22
		tocilizumab	staphylococcal infection	66	4595	177	62284	3.73
		tozinameran	herpes zoster	47	3271	181	63608	3.67
		tofacitinib	sinusitis	8	370	285	66509	3.04
		tocilizumab	infection	103	4595	277	62284	3.79
		casirivimab\imdevimab	tremor	136	3414	505	63465	3.81
		hydroxychloroquine	osteomyelitis	14	6489	26	60390	3.1
		bebtelovimab	pallor	6	466	171	66413	2.75
		hydroxychloroquine	mixed liver injury	22	6489	41	60390	3.31
		ibrutinib	haemoglobin decreased	12	543	294	66336	3.22
		tocilizumab	interstitial lung disease	36	4595	98	62284	3.52
		azd-1222	pleural effusion	5	546	122	66333	2.55
		lopinavir\ritonavir	electrocardiogram qt prolonged	115	2164	692	64715	3.76
		casirivimab	acute respiratory failure	15	415	483	66464	3.31
		tocilizumab	heparin-induced thrombocytopenia	11	4595	30	62284	2.98
		etesevimab	muscle tightness	5	1141	58	65738	2.48
		etesevimab	retching	8	1141	93	65738	2.91
		casirivimab\imdevimab	heart rate decreased	69	3414	259	63465	3.65
		tozinameran	cognitive disorder	16	3271	63	63608	3.21
		cx-024414	peripheral swelling	23	495	627	66384	3.42
		casirivimab	body temperature increased	7	415	228	66464	2.81
		casirivimab\imdevimab	body temperature increased	49	3414	186	63465	3.53
		ibrutinib	urinary tract infection	23	543	573	66336	3.4
		hydroxychloroquine	hypovolaemic shock	10	6489	19	60390	2.75
		imdevimab	chest discomfort	26	395	895	66484	3.43
		bamlanivimab	lung infiltration	33	4923	85	61956	3.4
		ibrutinib	weight increased	14	543	350	66336	3.2
		bamlanivimab	oxygen saturation abnormal	7	4923	18	61956	2.5
		imdevimab	dyspnoea exertional	5	395	172	66484	2.47
		tofacitinib	swelling	8	370	295	66509	2.86
		imdevimab	wheezing	7	395	242	66484	2.76
		lopinavir\ritonavir	respiratory tract infection	7	2164	43	64715	2.65
		tozinameran	carotid artery occlusion	5	3271	20	63608	2.2
		tozinameran	hyperthyroidism	5	3271	20	63608	2.2
		etesevimab	unresponsive to stimuli	15	1141	179	65738	3.14
		hydroxychloroquine	hypomagnesaemia	14	6489	27	60390	2.92
		cx-024414	asthma	6	495	167	66384	2.57
		lopinavir\ritonavir	atrioventricular block complete	5	2164	31	64715	2.25
		cx-024414	chills	50	495	1394	66384	3.5
		casirivimab\imdevimab	pneumonia viral	15	3414	58	63465	3.05
		hydroxychloroquine	toxic epidermal necrolysis	15	6489	29	60390	2.94
		tocilizumab	fungal infection	28	4595	79	62284	3.26
		etesevimab	infusion site extravasation	14	1141	168	65738	3.08
		etesevimab	paraesthesia oral	9	1141	108	65738	2.83
		casirivimab\imdevimab	feeling cold	36	3414	140	63465	3.34
		azithromycin	erythema multiforme	13	4696	36	62183	2.9
		tocilizumab	obstructive airways disorder	6	4595	17	62284	2.24
		casirivimab\imdevimab	hypoxia	209	3414	815	63465	3.61
		bebtelovimab	chest pain	33	466	986	66413	3.37
		imdevimab	heart rate decreased	9	395	319	66484	2.83
		cx-024414	road traffic accident	4	495	113	66384	2.05
		tocilizumab	acute hepatic failure	14	4595	40	62284	2.9
		remdesivir	sinus node dysfunction	8	6762	15	60117	2.38
		ibrutinib	disorientation	4	543	103	66336	2.03
		tozinameran	tinnitus	28	3271	115	63608	3.22
		bamlanivimab	infusion related reaction	605	4923	1614	61956	3.63
		bamlanivimab	mouth swelling	6	4923	16	61956	2.17
		azd-1222	neutropenia	9	546	232	66333	2.77
		remdesivir	atrioventricular block second degree	9	6762	17	60117	2.47
		cx-024414	amnesia	4	495	114	66384	2.01
		casirivimab\imdevimab	tachypnoea	45	3414	178	63465	3.32
		azd-1222	vaccination complication	9	546	233	66333	2.75
		bebtelovimab	blood pressure decreased	13	466	396	66413	2.96
		bamlanivimab	orthostatic hypotension	13	4923	35	61956	2.78
		tozinameran	respiration abnormal	6	3271	25	63608	2.24
		azd-1222	psoriatic arthropathy	5	546	130	66333	2.24
		remdesivir	retroperitoneal haematoma	11	6762	21	60117	2.59
		remdesivir	blood albumin decreased	11	6762	21	60117	2.59
		casirivimab	dyspnoea exertional	5	415	172	66464	2.24
		bamlanivimab	sinus tachycardia	17	4923	46	61956	2.91
		casirivimab\imdevimab	hypoaesthesia oral	15	3414	60	63465	2.89
		hydroxychloroquine	cerebral venous thrombosis	12	6489	24	60390	2.65
		casirivimab\imdevimab	apnoea	6	3414	24	63465	2.21
		hydroxychloroquine	blood sodium increased	7	6489	14	60390	2.17
		azithromycin	ventricular tachycardia	34	4696	97	62183	3.16
		tofacitinib	musculoskeletal stiffness	9	370	350	66509	2.7
		bamlanivimab	electrolyte imbalance	11	4923	30	61956	2.62
		tozinameran	autoimmune disorder	9	3271	38	63608	2.54
		azithromycin	foetal death	8	4696	23	62183	2.38
		azithromycin	infection reactivation	8	4696	23	62183	2.38
		casirivimab\imdevimab	pharyngeal swelling	26	3414	105	63465	3.07
		chloroquine	cardiac arrest	11	288	554	66591	2.79
		remdesivir	cytokine storm	16	6762	31	60117	2.76
		tozinameran	pulmonary embolism	140	3271	595	63608	3.38
		tozinameran	abortion spontaneous	12	3271	51	63608	2.71
		cx-024414	contusion	10	495	293	66384	2.71
		cx-024414	weight increased	12	495	352	66384	2.8
		casirivimab\imdevimab	cyanosis	13	3414	53	63465	2.73
		casirivimab\imdevimab	paraesthesia oral	23	3414	94	63465	2.97
		casirivimab\imdevimab	mental status changes	33	3414	135	63465	3.08
		cx-024414	cataract	12	495	355	66384	2.76
		tofacitinib	pain	54	370	2147	66509	3.23
		casirivimab	heart rate decreased	9	415	319	66464	2.6
		etesevimab	head discomfort	8	1141	102	65738	2.47
		favipiravir	premature delivery	5	402	183	66477	2.1
		ibrutinib	blood potassium decreased	5	543	135	66336	2.09
		tocilizumab	lung abscess	6	4595	18	62284	2
		casirivimab\imdevimab	dyspnoea	610	3414	2515	63465	3.42
		cx-024414	loss of personal independence in daily activities	6	495	179	66384	2.25
		tozinameran	dry skin	30	3271	130	63608	3
		lopinavir\ritonavir	hepatitis	18	2164	120	64715	2.85
		tozinameran	toothache	12	3271	52	63608	2.62
		imdevimab	dyspnoea	81	395	3044	66484	3.26
		azd-1222	cardio-respiratory arrest	8	546	217	66333	2.47
		azd-1222	swelling face	8	546	217	66333	2.47
		tocilizumab	pancreatitis acute	25	4595	76	62284	2.89
		remdesivir	pulse absent	25	6762	50	60117	2.83
		tofacitinib	influenza	5	370	202	66509	2.03
		bamlanivimab	infusion site swelling	12	4923	34	61956	2.51
		tozinameran	anal incontinence	8	3271	35	63608	2.29
		ibrutinib	limb injury	6	543	165	66336	2.19
		bamlanivimab	pneumonia viral	19	4923	54	61956	2.75
		hydroxychloroquine	ventricular fibrillation	20	6489	42	60390	2.73
		ibrutinib	tinnitus	5	543	138	66336	2
		bamlanivimab	lung opacity	26	4923	74	61956	2.86
		tozinameran	eye pain	20	3271	88	63608	2.8
		tozinameran	urinary incontinence	20	3271	88	63608	2.8
		bamlanivimab	diabetic ketoacidosis	13	4923	37	61956	2.54
		nirmatrelvir\ritonavir	dyschezia	11	9517	15	57362	2.24
		hydroxychloroquine	sedation	9	6489	19	60390	2.2
		ibrutinib	arrhythmia	6	543	167	66336	2.14
		ibrutinib	thrombosis	11	543	307	66336	2.57
		bebtelovimab	dyspnoea	93	466	3032	66413	3.17
		remdesivir	shock	59	6762	120	60117	3.01
		tocilizumab	disseminated intravascular coagulation	19	4595	59	62284	2.7
		tozinameran	oedema	11	3271	49	63608	2.45
		cx-024414	alopecia	9	495	276	66384	2.44
		sarilumab	anaemia	8	282	432	66597	2.38
		etesevimab	acute respiratory failure	35	1141	463	65738	2.96
		hydroxychloroquine	cytokine storm	15	6489	32	60390	2.51
		lopinavir\ritonavir	retinal detachment	7	2164	48	64715	2.15
		remdesivir	hypertransaminasaemia	46	6762	94	60117	2.93
		azd-1222	thrombosis	11	546	307	66333	2.54
		casirivimab\imdevimab	erythema	132	3414	566	63465	3.14
		cx-024414	fatigue	93	495	2873	66384	3.14
		cx-024414	pain in extremity	42	495	1298	66384	3
		tocilizumab	bacterial test positive	8	4595	25	62284	2.12
		bebtelovimab	blood pressure increased	19	466	627	66413	2.76
		tozinameran	retinal detachment	10	3271	45	63608	2.34
		casirivimab	chest discomfort	24	415	897	66464	2.81
		remdesivir	urine output decreased	13	6762	27	60117	2.34
		remdesivir	cardiac arrest	183	6762	382	60117	3.07
		casirivimab	dyspnoea	81	415	3044	66464	3.04
		casirivimab	tachycardia	16	415	602	66464	2.63
		sarilumab	cardiac arrest	10	282	555	66597	2.41
		cx-024414	stress	8	495	252	66384	2.25
		ibrutinib	gastrooesophageal reflux disease	6	543	172	66336	2.01
		casirivimab\imdevimab	lip swelling	32	3414	140	63465	2.78
		hydroxychloroquine	haemodynamic instability	21	6489	46	60390	2.58
		cx-024414	herpes zoster	7	495	221	66384	2.14
		casirivimab\imdevimab	feeling jittery	8	3414	35	63465	2.1
		bamlanivimab	dyspnoea	787	4923	2338	61956	3.16
		tozinameran	alopecia	51	3271	234	63608	2.89
		remdesivir	liver function test abnormal	21	6762	44	60117	2.56
		tozinameran	neuralgia	17	3271	78	63608	2.55
		tocilizumab	agranulocytosis	10	4595	32	62284	2.21
		etesevimab	back pain	79	1141	1075	65738	2.98
		tozinameran	panic attack	15	3271	69	63608	2.49
		remdesivir	injection site extravasation	10	6762	21	60117	2.11
		hydroxychloroquine	cholestasis	29	6489	64	60390	2.67
		nirmatrelvir\ritonavir	glossodynia	14	9517	20	57362	2.24
		lopinavir\ritonavir	hepatic steatosis	9	2164	64	64715	2.2
		casirivimab\imdevimab	tachycardia	114	3414	504	63465	2.98
		tocilizumab	acute respiratory distress syndrome	111	4595	358	62284	2.96
		tozinameran	c-reactive protein increased	24	3271	111	63608	2.65
		ibrutinib	fall	40	543	1167	66336	2.84
		imdevimab	tachycardia	15	395	603	66484	2.54
		tozinameran	pain in extremity	237	3271	1103	63608	3.04
		azithromycin	gamma-glutamyltransferase increased	18	4696	57	62183	2.48
		sarilumab	electrocardiogram qt prolonged	14	282	793	66597	2.5
		azithromycin	hepatitis	33	4696	105	62183	2.68
		bamlanivimab	retching	25	4923	76	61956	2.57
		ibrutinib	blood pressure increased	21	543	625	66336	2.57
		remdesivir	blood calcium decreased	12	6762	26	60117	2.12
		ritonavir	taste disorder	8	373	348	66506	2.1
		remdesivir	acute hepatic failure	17	6762	37	60117	2.3
		tozinameran	movement disorder	9	3271	43	63608	2.02
		azd-1222	loss of consciousness	18	546	540	66333	2.46
		azd-1222	syncope	14	546	420	66333	2.36
		azithromycin	haemolysis	11	4696	36	62183	2.09
		cx-024414	inflammation	8	495	265	66384	2.04
		bebtelovimab	nausea	78	466	2752	66413	2.81
		bamlanivimab	dyspnoea exertional	43	4923	134	61956	2.63
		azd-1222	hypoaesthesia	17	546	511	66333	2.43
		etesevimab	presyncope	10	1141	143	65738	2.14
		bebtelovimab	heart rate decreased	9	466	319	66413	2.09
		casirivimab\imdevimab	syncope	77	3414	357	63465	2.73
		hydroxychloroquine	hypoglycaemia	25	6489	58	60390	2.41
		casirivimab\imdevimab	disorientation	19	3414	88	63465	2.37
		ibrutinib	anaemia	14	543	426	66336	2.32
		lopinavir\ritonavir	cholestasis	11	2164	82	64715	2.14
		lopinavir\ritonavir	depressed level of consciousness	11	2164	82	64715	2.14
		ibrutinib	depression	8	543	244	66336	2
		etesevimab	dyspnoea	203	1141	2922	65738	2.86
		bebtelovimab	anxiety	17	466	605	66413	2.4
		bamlanivimab	pulmonary congestion	20	4923	63	61956	2.35
		casirivimab\imdevimab	heart rate increased	92	3414	429	63465	2.74
		ibrutinib	weight decreased	22	543	674	66336	2.47
		lopinavir\ritonavir	urinary retention	10	2164	75	64715	2.06
		tocilizumab	death	356	4595	1212	62284	2.86
		bamlanivimab	confusional state	127	4923	402	61956	2.76
		cx-024414	pyrexia	75	495	2533	66384	2.73
		nirmatrelvir\ritonavir	chromaturia	25	9517	38	57362	2.32
		favipiravir	acute respiratory distress syndrome	11	402	458	66477	2.17
		cx-024414	feeling abnormal	26	495	881	66384	2.5
		etesevimab	anaphylactic reaction	18	1141	262	65738	2.35
		tofacitinib	illness	14	370	635	66509	2.28
		tocilizumab	rash maculo-papular	28	4595	96	62284	2.43
		tozinameran	disturbance in attention	13	3271	64	63608	2.14
		bebtelovimab	heart rate increased	14	466	507	66413	2.25
		tozinameran	dysarthria	15	3271	74	63608	2.2
		remdesivir	hyperkalaemia	38	6762	86	60117	2.47
		azd-1222	paraesthesia	17	546	526	66333	2.32
		casirivimab\imdevimab	hypotension	189	3414	899	63465	2.74
		casirivimab\imdevimab	chest pain	177	3414	842	63465	2.74
		tozinameran	myalgia	123	3271	612	63608	2.7
		bamlanivimab	flushing	185	4923	597	61956	2.72
		casirivimab\imdevimab	pulse absent	13	3414	62	63465	2.08
		cx-024414	pain	62	495	2139	66384	2.62
		casirivimab	oxygen saturation decreased	33	415	1358	66464	2.5
		chloroquine	hypertension	14	288	832	66591	2.22
		imdevimab	oxygen saturation decreased	31	395	1360	66484	2.43
		tozinameran	feeling cold	29	3271	147	63608	2.35
		hydroxychloroquine	liver function test abnormal	19	6489	46	60390	2.14
		bamlanivimab	tachypnoea	52	4923	171	61956	2.47
		hydroxychloroquine	drug-induced liver injury	39	6489	95	60390	2.37
		tocilizumab	multiple organ dysfunction syndrome	91	4595	324	62284	2.55
		casirivimab\imdevimab	dizziness	310	3414	1520	63465	2.67
		azd-1222	headache	74	546	2370	66333	2.55
		tocilizumab	neutrophil count decreased	19	4595	68	62284	2.13
		remdesivir	death	468	6762	1100	60117	2.67
		bamlanivimab	infusion site extravasation	42	4923	140	61956	2.37
		azithromycin	rhabdomyolysis	32	4696	112	62183	2.3
		bamlanivimab	paraesthesia oral	27	4923	90	61956	2.24
		bebtelovimab	paraesthesia	14	466	529	66413	2.08
		tozinameran	paraesthesia	88	3271	455	63608	2.51
		cx-024414	myalgia	20	495	715	66384	2.2
		tozinameran	transient ischaemic attack	16	3271	83	63608	2.05
		etesevimab	chest pain	62	1141	957	65738	2.44
		bamlanivimab	pyrexia	595	4923	2013	61956	2.63
		tocilizumab	sepsis	111	4595	405	62284	2.49
		tocilizumab	coagulopathy	17	4595	62	62284	2.01
		imdevimab	chest pain	22	395	997	66484	2.2
		casirivimab\imdevimab	throat irritation	49	3414	246	63465	2.35
		tozinameran	balance disorder	37	3271	195	63608	2.27
		chloroquine	hypoxia	16	288	1008	66591	2.05
		cx-024414	headache	65	495	2379	66384	2.4
		bebtelovimab	urticaria	18	466	701	66413	2.08
		azd-1222	pyrexia	76	546	2532	66333	2.41
		cx-024414	tremor	17	495	624	66384	2.04
		tozinameran	fatigue	468	3271	2498	63608	2.54
		casirivimab\imdevimab	chills	235	3414	1209	63465	2.47
		azd-1222	malaise	42	546	1413	66333	2.27
		etesevimab	hypersensitivity	33	1141	527	65738	2.2
		sarilumab	pneumonia	19	282	1242	66597	2.06
		cx-024414	illness	17	495	632	66384	2
		nirmatrelvir\ritonavir	ageusia	80	9517	134	57362	2.28
		casirivimab\imdevimab	blood pressure increased	104	3414	542	63465	2.34
		ibrutinib	hypertension	24	543	822	66336	2.08
		cx-024414	fall	31	495	1176	66384	2.13
		casirivimab	chest pain	22	415	997	66464	2.02
		azd-1222	fatigue	83	546	2883	66333	2.28
		casirivimab\imdevimab	acute respiratory failure	79	3414	419	63465	2.23
		lopinavir\ritonavir	acute respiratory distress syndrome	49	2164	420	64715	2.15
		remdesivir	hepatotoxicity	33	6762	84	60117	2
		azithromycin	liver injury	38	4696	145	62183	2.04
		remdesivir	septic shock	130	6762	334	60117	2.24
		remdesivir	cardio-respiratory arrest	63	6762	162	60117	2.12
		hydroxychloroquine	delirium	40	6489	108	60390	2.01
		bamlanivimab	lip swelling	37	4923	135	61956	2.01
		etesevimab	hyperhidrosis	43	1141	723	65738	2.08
		cx-024414	asthenia	35	495	1368	66384	2.05
		bamlanivimab	tachycardia	132	4923	486	61956	2.21
		cx-024414	arthralgia	41	495	1613	66384	2.06
		tozinameran	headache	363	3271	2081	63608	2.28
		remdesivir	general physical health deterioration	86	6762	229	60117	2.06
		bamlanivimab	blood pressure decreased	85	4923	324	61956	2.03
		nirmatrelvir\ritonavir	diarrhoea	868	9517	1619	57362	2.15
		tozinameran	malaise	207	3271	1248	63608	2.08
		bamlanivimab	chest discomfort	188	4923	733	61956	2.06
		bamlanivimab	chest pain	205	4923	814	61956	2.01

## Sheet: PT & SOC levels
Drug	PT	PT Code	SOC	SOC Code	a	a + b	c	c + d	Lower Bound of 95% CI
tocilizumab	Systemic infection	10077116	Infections and infestations	10021881	38	4595	1	62284	507.8
tocilizumab	Hypofibrinogenaemia	10051125	Blood and lymphatic system disorders	10005329	45	4595	2	62284	300.86
nirmatrelvir\\ritonavir	Disease recurrence	10061819	General disorders and administration site conditions	10018065	3463	9517	69	57362	301.23
tocilizumab	Pneumonia fungal	10061354	Infections and infestations	10021881	142	4595	7	62284	272.83
tocilizumab	Pneumonia fungal	10061354	Respiratory, thoracic and mediastinal disorders	10038738	142	4595	7	62284	272.83
chloroquine	Cardiovascular insufficiency	10065929	Cardiac disorders	10007541	13	288	11	66591	271.05
chloroquine	Cardiovascular insufficiency	10065929	Vascular disorders	10047065	13	288	11	66591	271.05
remdesivir	Creatinine renal clearance decreased	10011372	Investigations	10022891	31	6762	2	60117	133.63
nirmatrelvir\\ritonavir	Symptom recurrence	10080080	General disorders and administration site conditions	10018065	227	9517	10	57362	134.94
ibrutinib	Chronic lymphocytic leukaemia	10008958	Neoplasms benign, malignant and unspecified (incl cysts and polyps)	10029104	10	543	11	66336	108.71
ibrutinib	Chronic lymphocytic leukaemia	10008958	Blood and lymphatic system disorders	10005329	10	543	11	66336	108.71
favipiravir	Inappropriate antidiuretic hormone secretion	10053198	Endocrine disorders	10014698	8	402	12	66477	107.81
favipiravir	Inappropriate antidiuretic hormone secretion	10053198	Metabolism and nutrition disorders	10027433	8	402	12	66477	107.81
ritonavir	Acute generalised exanthematous pustulosis	10048799	Skin and subcutaneous tissue disorders	10040785	29	373	55	66506	92.46
ritonavir	Acute generalised exanthematous pustulosis	10048799	Injury, poisoning and procedural complications	10022117	29	373	55	66506	92.46
casirivimab\\imdevimab	Infusion related hypersensitivity reaction	10082742	Immune system disorders	10021428	33	3414	7	63465	85.38
casirivimab\\imdevimab	Infusion related hypersensitivity reaction	10082742	Injury, poisoning and procedural complications	10022117	33	3414	7	63465	85.38
nirmatrelvir\\ritonavir	Dysgeusia	10013911	Nervous system disorders	10029205	1713	9517	120	57362	84.84
nirmatrelvir\\ritonavir	Dysgeusia	10013911	Gastrointestinal disorders	10017947	1713	9517	120	57362	84.84
chloroquine	Embolism	10061169	Vascular disorders	10047065	13	288	35	66591	84.01
nirmatrelvir\\ritonavir	Rebound effect	10038001	General disorders and administration site conditions	10018065	141	9517	10	57362	83.09
favipiravir	Neuroleptic malignant syndrome	10029282	Nervous system disorders	10029205	8	402	16	66477	80.36
favipiravir	Neuroleptic malignant syndrome	10029282	General disorders and administration site conditions	10018065	8	402	16	66477	80.36
favipiravir	Neuroleptic malignant syndrome	10029282	Injury, poisoning and procedural complications	10022117	8	402	16	66477	80.36
favipiravir	Neuroleptic malignant syndrome	10029282	Musculoskeletal and connective tissue disorders	10028395	8	402	16	66477	80.36
bebtelovimab	Injection related reaction	10071152	Injury, poisoning and procedural complications	10022117	10	466	18	66413	77.02
bebtelovimab	Injection related reaction	10071152	General disorders and administration site conditions	10018065	10	466	18	66413	77.02
bebtelovimab	Injection related reaction	10071152	Immune system disorders	10021428	10	466	18	66413	77.02
chloroquine	Brain oedema	10048962	Nervous system disorders	10029205	13	288	39	66591	75.22
chloroquine	Brain oedema	10048962	Injury, poisoning and procedural complications	10022117	13	288	39	66591	75.22
chloroquine	Psychotic disorder	10061920	Psychiatric disorders	10037175	9	288	33	66591	60.99
tocilizumab	Systemic candida	10042938	Infections and infestations	10021881	59	4595	13	62284	59.7
ibrutinib	White blood cell count abnormal	10047940	Investigations	10022891	11	543	22	66336	59.03
lopinavir\\ritonavir	Hypertriglyceridaemia	10020869	Metabolism and nutrition disorders	10027433	44	2164	22	64715	58.15
tozinameran	B-lymphocyte count decreased	10051313	Investigations	10022891	24	3271	8	63608	56.12
ibrutinib	Onychoclasis	10048886	Skin and subcutaneous tissue disorders	10040785	7	543	15	66336	54.57
ibrutinib	Increased tendency to bruise	10021688	Blood and lymphatic system disorders	10005329	16	543	35	66336	54.05
ibrutinib	Increased tendency to bruise	10021688	Skin and subcutaneous tissue disorders	10040785	16	543	35	66336	54.05
ibrutinib	Increased tendency to bruise	10021688	Vascular disorders	10047065	16	543	35	66336	54.05
sarilumab	Jugular vein thrombosis	10023237	Vascular disorders	10047065	4	282	17	66597	52.61
sarilumab	Hepatocellular injury	10019837	Hepatobiliary disorders	10019805	27	282	119	66597	52.09
chloroquine	Clostridium difficile colitis	10009657	Infections and infestations	10021881	6	288	26	66591	50.95
chloroquine	Clostridium difficile colitis	10009657	Gastrointestinal disorders	10017947	6	288	26	66591	50.95
azd-1222	Vascular purpura	10047097	Skin and subcutaneous tissue disorders	10040785	6	546	14	66333	49.48
azd-1222	Vascular purpura	10047097	Blood and lymphatic system disorders	10005329	6	546	14	66333	49.48
azd-1222	Vascular purpura	10047097	Vascular disorders	10047065	6	546	14	66333	49.48
chloroquine	Interleukin level increased	10063322	Investigations	10022891	4	288	18	66591	48.44
lopinavir\\ritonavir	Eosinophilia	10014950	Blood and lymphatic system disorders	10005329	73	2164	44	64715	48.17
ritonavir	Sedation	10039897	Nervous system disorders	10029205	6	373	22	66506	46.18
hydroxychloroquine	Acute generalised exanthematous pustulosis	10048799	Skin and subcutaneous tissue disorders	10040785	70	6489	14	60390	44.76
hydroxychloroquine	Acute generalised exanthematous pustulosis	10048799	Injury, poisoning and procedural complications	10022117	70	6489	14	60390	44.76
cx-024414	Vascular purpura	10047097	Skin and subcutaneous tissue disorders	10040785	5	495	15	66384	41.96
cx-024414	Vascular purpura	10047097	Blood and lymphatic system disorders	10005329	5	495	15	66384	41.96
cx-024414	Vascular purpura	10047097	Vascular disorders	10047065	5	495	15	66384	41.96
lopinavir\\ritonavir	Hyperbilirubinaemia	10020578	Hepatobiliary disorders	10019805	43	2164	30	64715	41.27
lopinavir\\ritonavir	Hyperbilirubinaemia	10020578	Blood and lymphatic system disorders	10005329	43	2164	30	64715	41.27
lopinavir\\ritonavir	Hyperbilirubinaemia	10020578	Metabolism and nutrition disorders	10027433	43	2164	30	64715	41.27
tozinameran	Vaccination failure	10046862	General disorders and administration site conditions	10018065	127	3271	62	63608	38.48
tozinameran	Vaccination failure	10046862	Injury, poisoning and procedural complications	10022117	127	3271	62	63608	38.48
bebtelovimab	Hyperventilation	10020910	Respiratory, thoracic and mediastinal disorders	10038738	6	466	22	66413	36.42
bebtelovimab	Hyperventilation	10020910	Psychiatric disorders	10037175	6	466	22	66413	36.42
ritonavir	Liver injury	10067125	Hepatobiliary disorders	10019805	32	373	151	66506	36.34
ritonavir	Liver injury	10067125	Injury, poisoning and procedural complications	10022117	32	373	151	66506	36.34
chloroquine	Renal injury	10061481	Renal and urinary disorders	10038359	5	288	31	66591	34.74
chloroquine	Renal injury	10061481	Injury, poisoning and procedural complications	10022117	5	288	31	66591	34.74
azd-1222	Peripheral artery thrombosis	10072564	Vascular disorders	10047065	5	546	18	66333	31.06
hydroxychloroquine	Torsade de pointes	10044066	Cardiac disorders	10007541	76	6489	21	60390	32.06
ibrutinib	Lymphocyte count increased	10025258	Investigations	10022891	6	543	22	66336	30.86
azd-1222	Motor dysfunction	10061296	Nervous system disorders	10029205	6	546	22	66333	30.67
azd-1222	Motor dysfunction	10061296	Musculoskeletal and connective tissue disorders	10028395	6	546	22	66333	30.67
chloroquine	Organising pneumonia	10067472	Respiratory, thoracic and mediastinal disorders	10038738	5	288	35	66591	30.5
sarilumab	Atrioventricular block	10003671	Cardiac disorders	10007541	5	282	36	66597	30.27
chloroquine	Torsade de pointes	10044066	Cardiac disorders	10007541	12	288	85	66591	30.83
lopinavir\\ritonavir	Hypocalcaemia	10020947	Metabolism and nutrition disorders	10027433	16	2164	15	64715	29.88
ibrutinib	Full blood count abnormal	10017412	Investigations	10022891	7	543	27	66336	29.38
tozinameran	Trigeminal neuralgia	10044652	Nervous system disorders	10029205	13	3271	8	63608	29.19
hydroxychloroquine	Methaemoglobinaemia	10027496	Blood and lymphatic system disorders	10005329	27	6489	8	60390	29.21
lopinavir\\ritonavir	Serotonin syndrome	10040108	Nervous system disorders	10029205	25	2164	24	64715	29.4
lopinavir\\ritonavir	Serotonin syndrome	10040108	Injury, poisoning and procedural complications	10022117	25	2164	24	64715	29.4
lopinavir\\ritonavir	Serotonin syndrome	10040108	Musculoskeletal and connective tissue disorders	10028395	25	2164	24	64715	29.4
azithromycin	Ventricular arrhythmia	10047281	Cardiac disorders	10007541	16	4696	7	62183	27.84
tozinameran	Dermatitis bullous	10012441	Skin and subcutaneous tissue disorders	10040785	14	3271	9	63608	27.94
remdesivir	Liver function test increased	10077692	Investigations	10022891	396	6762	118	60117	28.61
remdesivir	Ischaemic hepatitis	10023025	Hepatobiliary disorders	10019805	23	6762	7	60117	26.88
remdesivir	Ischaemic hepatitis	10023025	Vascular disorders	10047065	23	6762	7	60117	26.88
tocilizumab	Pneumatosis intestinalis	10057030	Gastrointestinal disorders	10017947	25	4595	12	62284	26.25
tocilizumab	Bacterial sepsis	10053840	Infections and infestations	10021881	29	4595	14	62284	26.19
ibrutinib	Petechiae	10034754	Skin and subcutaneous tissue disorders	10040785	8	543	35	66336	25.77
ibrutinib	Petechiae	10034754	Blood and lymphatic system disorders	10005329	8	543	35	66336	25.77
ibrutinib	Petechiae	10034754	Vascular disorders	10047065	8	543	35	66336	25.77
favipiravir	Lymphocyte count increased	10025258	Investigations	10022891	4	402	24	66477	24.69
nirmatrelvir\\ritonavir	Upper respiratory tract congestion	10052252	Respiratory, thoracic and mediastinal disorders	10038738	32	9517	7	57362	25.29
tozinameran	Sudden death	10042434	General disorders and administration site conditions	10018065	45	3271	32	63608	25.78
tozinameran	Sudden death	10042434	Cardiac disorders	10007541	45	3271	32	63608	25.78
remdesivir	Glomerular filtration rate decreased	10018358	Investigations	10022891	110	6762	36	60117	25.71
ibrutinib	Blood immunoglobulin G decreased	10005595	Investigations	10022891	4	543	18	66336	24.21
tocilizumab	Embolism	10061169	Vascular disorders	10047065	32	4595	16	62284	25.29
cx-024414	Cardiomegaly	10007632	Cardiac disorders	10007541	5	495	25	66384	24.22
remdesivir	Alanine aminotransferase increased	10001551	Investigations	10022891	927	6762	308	60117	25.62
azd-1222	Vaginal haemorrhage	10046910	Reproductive system and breast disorders	10038604	7	546	32	66333	24.32
azd-1222	Vaginal haemorrhage	10046910	Vascular disorders	10047065	7	546	32	66333	24.32
hydroxychloroquine	Ventricular arrhythmia	10047281	Cardiac disorders	10007541	17	6489	6	60390	23.83
azd-1222	Glossodynia	10018388	Gastrointestinal disorders	10017947	6	546	28	66333	23.62
cx-024414	Malignant neoplasm progression	10051398	Neoplasms benign, malignant and unspecified (incl cysts and polyps)	10029104	6	495	31	66384	23.57
tocilizumab	Gastrointestinal perforation	10018001	Gastrointestinal disorders	10017947	17	4595	9	62284	23.36
lopinavir\\ritonavir	Hepatitis toxic	10019795	Hepatobiliary disorders	10019805	10	2164	12	64715	22.61
lopinavir\\ritonavir	Hepatitis toxic	10019795	Injury, poisoning and procedural complications	10022117	10	2164	12	64715	22.61
ritonavir	Delirium	10012218	Psychiatric disorders	10037175	18	373	130	66506	23.07
tozinameran	Menstruation irregular	10027339	Reproductive system and breast disorders	10038604	15	3271	12	63608	22.17
tozinameran	Menstruation irregular	10027339	Endocrine disorders	10014698	15	3271	12	63608	22.17
azd-1222	Groin pain	10018735	Musculoskeletal and connective tissue disorders	10028395	4	546	20	66333	21.38
tofacitinib	Red blood cell sedimentation rate increased	10049187	Investigations	10022891	4	370	30	66509	21.14
sarilumab	Neutropenia	10029354	Blood and lymphatic system disorders	10005329	22	282	219	66597	22.19
tocilizumab	Interleukin level increased	10063322	Investigations	10022891	14	4595	8	62284	21.34
chloroquine	Emotional distress	10049119	Psychiatric disorders	10037175	6	288	59	66591	21.21
tozinameran	Haemorrhagic stroke	10019016	Nervous system disorders	10029205	18	3271	15	63608	21.36
tozinameran	Haemorrhagic stroke	10019016	Vascular disorders	10047065	18	3271	15	63608	21.36
tozinameran	Listless	10024642	Psychiatric disorders	10037175	12	3271	10	63608	21.03
tozinameran	Listless	10024642	General disorders and administration site conditions	10018065	12	3271	10	63608	21.03
azd-1222	Vaccination site swelling	10069620	General disorders and administration site conditions	10018065	4	546	21	66333	20.24
azd-1222	Vaccination site swelling	10069620	Injury, poisoning and procedural complications	10022117	4	546	21	66333	20.24
sarilumab	Staphylococcal bacteraemia	10051017	Infections and infestations	10021881	6	282	62	66597	20.56
tocilizumab	Cardiovascular insufficiency	10065929	Cardiac disorders	10007541	15	4595	9	62284	20.31
tocilizumab	Cardiovascular insufficiency	10065929	Vascular disorders	10047065	15	4595	9	62284	20.31
chloroquine	Encephalopathy	10014625	Nervous system disorders	10029205	15	288	154	66591	20.84
cx-024414	Toxic skin eruption	10057970	Skin and subcutaneous tissue disorders	10040785	4	495	24	66384	19.48
cx-024414	Toxic skin eruption	10057970	Immune system disorders	10021428	4	495	24	66384	19.48
cx-024414	Toxic skin eruption	10057970	Injury, poisoning and procedural complications	10022117	4	495	24	66384	19.48
remdesivir	Prothrombin time prolonged	10037063	Investigations	10022891	20	6762	8	60117	19.96
cx-024414	Vaccination site pain	10068879	General disorders and administration site conditions	10018065	23	495	139	66384	20.65
cx-024414	Vaccination site pain	10068879	Injury, poisoning and procedural complications	10022117	23	495	139	66384	20.65
azd-1222	Subdural haematoma	10042361	Injury, poisoning and procedural complications	10022117	4	546	22	66333	19.2
azd-1222	Subdural haematoma	10042361	Nervous system disorders	10029205	4	546	22	66333	19.2
azd-1222	Subdural haematoma	10042361	Vascular disorders	10047065	4	546	22	66333	19.2
azithromycin	Cardiovascular insufficiency	10065929	Cardiac disorders	10007541	15	4696	9	62183	19.79
azithromycin	Cardiovascular insufficiency	10065929	Vascular disorders	10047065	15	4696	9	62183	19.79
hydroxychloroquine	Haemolysis	10018910	Blood and lymphatic system disorders	10005329	33	6489	14	60390	20.07
tozinameran	Muscle spasticity	10028335	Nervous system disorders	10029205	27	3271	24	63608	20.15
tozinameran	Muscle spasticity	10028335	Musculoskeletal and connective tissue disorders	10028395	27	3271	24	63608	20.15
sarilumab	Hepatic cytolysis	10049199	Hepatobiliary disorders	10019805	10	282	108	66597	19.98
hydroxychloroquine	Eosinophilia	10014950	Blood and lymphatic system disorders	10005329	82	6489	35	60390	20.32
tozinameran	Cerebral venous thrombosis	10008138	Nervous system disorders	10029205	19	3271	17	63608	19.81
tozinameran	Cerebral venous thrombosis	10008138	Vascular disorders	10047065	19	3271	17	63608	19.81
hydroxychloroquine	Anticoagulation drug level increased	10074528	Investigations	10022891	14	6489	6	60390	19.12
remdesivir	Aspartate aminotransferase increased	10003481	Investigations	10022891	617	6762	255	60117	20.36
azd-1222	Injection site inflammation	10022078	General disorders and administration site conditions	10018065	7	546	40	66333	19.04
azd-1222	Injection site inflammation	10022078	Injury, poisoning and procedural complications	10022117	7	546	40	66333	19.04
ibrutinib	Lymphoma	10025310	Neoplasms benign, malignant and unspecified (incl cysts and polyps)	10029104	4	543	23	66336	18.37
ibrutinib	Lymphoma	10025310	Blood and lymphatic system disorders	10005329	4	543	23	66336	18.37
ibrutinib	Allergy to vaccine	10055048	Immune system disorders	10021428	4	543	23	66336	18.37
ibrutinib	Allergy to vaccine	10055048	Injury, poisoning and procedural complications	10022117	4	543	23	66336	18.37
lopinavir\\ritonavir	Hypomagnesaemia	10021027	Metabolism and nutrition disorders	10027433	17	2164	24	64715	19.32
lopinavir\\ritonavir	Hypertransaminasaemia	10068237	Hepatobiliary disorders	10019805	58	2164	82	64715	19.75
sarilumab	Drug reaction with eosinophilia and systemic symptoms	10073508	Skin and subcutaneous tissue disorders	10040785	10	282	112	66597	19.2
sarilumab	Drug reaction with eosinophilia and systemic symptoms	10073508	Immune system disorders	10021428	10	282	112	66597	19.2
tozinameran	Vaccination site swelling	10069620	General disorders and administration site conditions	10018065	13	3271	12	63608	18.88
tozinameran	Vaccination site swelling	10069620	Injury, poisoning and procedural complications	10022117	13	3271	12	63608	18.88
sarilumab	Lactic acidosis	10023676	Metabolism and nutrition disorders	10027433	4	282	45	66597	18.23
ibrutinib	Skin haemorrhage	10064265	Skin and subcutaneous tissue disorders	10040785	6	543	35	66336	18.57
ibrutinib	Skin haemorrhage	10064265	Vascular disorders	10047065	6	543	35	66336	18.57
molnupiravir	Pneumonia aspiration	10035669	Respiratory, thoracic and mediastinal disorders	10038738	22	997	70	65882	19.16
hydroxychloroquine	Electrocardiogram QT prolonged	10014387	Investigations	10022891	557	6489	250	60390	19.57
sarilumab	Neutrophil count decreased	10029366	Investigations	10022891	7	282	80	66597	18.51
chloroquine	Liver injury	10067125	Hepatobiliary disorders	10019805	15	288	168	66591	18.97
chloroquine	Liver injury	10067125	Injury, poisoning and procedural complications	10022117	15	288	168	66591	18.97
hydroxychloroquine	Drug reaction with eosinophilia and systemic symptoms	10073508	Skin and subcutaneous tissue disorders	10040785	84	6489	38	60390	19.1
hydroxychloroquine	Drug reaction with eosinophilia and systemic symptoms	10073508	Immune system disorders	10021428	84	6489	38	60390	19.1
lopinavir\\ritonavir	Viral load increased	10062180	Investigations	10022891	11	2164	16	64715	18.41
nirmatrelvir\\ritonavir	Taste disorder	10082490	Nervous system disorders	10029205	275	9517	81	57362	19.18
nirmatrelvir\\ritonavir	Taste disorder	10082490	Gastrointestinal disorders	10017947	275	9517	81	57362	19.18
lopinavir\\ritonavir	Anuria	10002847	Renal and urinary disorders	10038359	13	2164	19	64715	18.44
molnupiravir	Drug eruption	10013687	Skin and subcutaneous tissue disorders	10040785	13	997	42	65882	18.59
molnupiravir	Drug eruption	10013687	General disorders and administration site conditions	10018065	13	997	42	65882	18.59
molnupiravir	Drug eruption	10013687	Immune system disorders	10021428	13	997	42	65882	18.59
bebtelovimab	Fear	10016275	Psychiatric disorders	10037175	6	466	42	66413	18.02
ibrutinib	Contusion	10050584	Injury, poisoning and procedural complications	10022117	43	543	260	66336	18.83
ibrutinib	Contusion	10050584	Musculoskeletal and connective tissue disorders	10028395	43	543	260	66336	18.83
ibrutinib	Contusion	10050584	Skin and subcutaneous tissue disorders	10040785	43	543	260	66336	18.83
ibrutinib	Contusion	10050584	Vascular disorders	10047065	43	543	260	66336	18.83
lopinavir\\ritonavir	Long QT syndrome	10024803	Cardiac disorders	10007541	51	2164	76	64715	18.65
lopinavir\\ritonavir	Anticoagulation drug level increased	10074528	Investigations	10022891	8	2164	12	64715	17.5
lopinavir\\ritonavir	Rash maculo-papular	10037868	Skin and subcutaneous tissue disorders	10040785	49	2164	75	64715	18.11
tozinameran	Mood swings	10027951	Psychiatric disorders	10037175	13	3271	13	63608	17.29
ibrutinib	Gout	10018627	Metabolism and nutrition disorders	10027433	8	543	51	66336	17.06
ibrutinib	Gout	10018627	Musculoskeletal and connective tissue disorders	10028395	8	543	51	66336	17.06
azithromycin	Long QT syndrome	10024803	Cardiac disorders	10007541	75	4696	52	62183	17.68
tocilizumab	Pneumonia bacterial	10060946	Infections and infestations	10021881	236	4595	168	62284	17.82
tocilizumab	Pneumonia bacterial	10060946	Respiratory, thoracic and mediastinal disorders	10038738	236	4595	168	62284	17.82
azd-1222	Immune thrombocytopenia	10083842	Blood and lymphatic system disorders	10005329	7	546	45	66333	16.69
azd-1222	Immune thrombocytopenia	10083842	Immune system disorders	10021428	7	546	45	66333	16.69
tofacitinib	Blood cholesterol increased	10005425	Investigations	10022891	13	370	125	66509	16.93
favipiravir	Rhinocerebral mucormycosis	10076959	Infections and infestations	10021881	7	402	62	66477	16.5
favipiravir	Rhinocerebral mucormycosis	10076959	Eye disorders	10015919	7	402	62	66477	16.5
favipiravir	Rhinocerebral mucormycosis	10076959	Nervous system disorders	10029205	7	402	62	66477	16.5
favipiravir	Rhinocerebral mucormycosis	10076959	Respiratory, thoracic and mediastinal disorders	10038738	7	402	62	66477	16.5
sarilumab	Bacteraemia	10003997	Infections and infestations	10021881	12	282	152	66597	16.86
sarilumab	Pneumonia pseudomonal	10035731	Infections and infestations	10021881	4	282	51	66597	15.77
sarilumab	Pneumonia pseudomonal	10035731	Respiratory, thoracic and mediastinal disorders	10038738	4	282	51	66597	15.77
lopinavir\\ritonavir	Mixed liver injury	10066758	Hepatobiliary disorders	10019805	24	2164	39	64715	16.74
cx-024414	Vaccination complication	10046861	Injury, poisoning and procedural complications	10022117	29	495	213	66384	16.8
cx-024414	Vaccination complication	10046861	Immune system disorders	10021428	29	495	213	66384	16.8
bebtelovimab	Flushing	10016825	Vascular disorders	10047065	88	466	694	66413	16.85
bebtelovimab	Flushing	10016825	General disorders and administration site conditions	10018065	88	466	694	66413	16.85
bebtelovimab	Flushing	10016825	Skin and subcutaneous tissue disorders	10040785	88	466	694	66413	16.85
ibrutinib	Squamous cell carcinoma	10041823	Neoplasms benign, malignant and unspecified (incl cysts and polyps)	10029104	5	543	34	66336	15.42
sarilumab	Enterococcal infection	10061124	Infections and infestations	10021881	5	282	66	66597	15.43
remdesivir	Haemodialysis	10018875	Surgical and medical procedures	10042613	50	6762	25	60117	16.16
hydroxychloroquine	Haemolytic anaemia	10018916	Blood and lymphatic system disorders	10005329	42	6489	22	60390	16.1
azd-1222	Guillain-Barre syndrome	10018767	Nervous system disorders	10029205	7	546	48	66333	15.52
azd-1222	Guillain-Barre syndrome	10018767	Immune system disorders	10021428	7	546	48	66333	15.52
azd-1222	Guillain-Barre syndrome	10018767	Infections and infestations	10021881	7	546	48	66333	15.52
ibrutinib	White blood cell count increased	10047943	Investigations	10022891	23	543	159	66336	16.13
tocilizumab	Cytomegalovirus viraemia	10058854	Infections and infestations	10021881	13	4595	10	62284	15.34
lopinavir\\ritonavir	Mechanical ventilation	10067221	Surgical and medical procedures	10042613	10	2164	17	64715	15.41
chloroquine	Pulmonary oedema	10037423	Respiratory, thoracic and mediastinal disorders	10038738	13	288	171	66591	15.84
chloroquine	Pulmonary oedema	10037423	Cardiac disorders	10007541	13	288	171	66591	15.84
sarilumab	Transaminases increased	10054889	Investigations	10022891	20	282	269	66597	16.01
chloroquine	Hallucination	10019063	Psychiatric disorders	10037175	15	288	198	66591	15.85
ibrutinib	Laboratory test abnormal	10023547	Investigations	10022891	10	543	70	66336	15.52
tofacitinib	Drug intolerance	10061822	General disorders and administration site conditions	10018065	5	370	52	66509	14.79
chloroquine	Ventricular tachycardia	10047302	Cardiac disorders	10007541	9	288	122	66591	15.11
lopinavir\\ritonavir	Rhabdomyolysis	10039020	Musculoskeletal and connective tissue disorders	10028395	52	2164	92	64715	15.5
azithromycin	Hypertriglyceridaemia	10020869	Metabolism and nutrition disorders	10027433	37	4696	29	62183	15.26
tozinameran	Vaccination site erythema	10059079	General disorders and administration site conditions	10018065	13	3271	15	63608	14.75
tozinameran	Vaccination site erythema	10059079	Injury, poisoning and procedural complications	10022117	13	3271	15	63608	14.75
tozinameran	Vaccination site erythema	10059079	Skin and subcutaneous tissue disorders	10040785	13	3271	15	63608	14.75
ibrutinib	Hypogammaglobulinaemia	10020983	Immune system disorders	10021428	4	543	29	66336	14.01
tozinameran	Urinary tract infection bacterial	10054088	Infections and infestations	10021881	12	3271	14	63608	14.51
tozinameran	Urinary tract infection bacterial	10054088	Renal and urinary disorders	10038359	12	3271	14	63608	14.51
tofacitinib	Enterococcal infection	10061124	Infections and infestations	10021881	6	370	65	66509	14.3
tocilizumab	Pseudomonal bacteraemia	10058923	Infections and infestations	10021881	11	4595	9	62284	14.16
azithromycin	Low birth weight baby	10067508	Pregnancy, puerperium and perinatal conditions	10036585	36	4696	29	62183	14.81
sarilumab	Cholestasis	10008635	Hepatobiliary disorders	10019805	6	282	87	66597	14.02
favipiravir	Rash maculo-papular	10037868	Skin and subcutaneous tissue disorders	10040785	11	402	113	66477	14.26
remdesivir	Sinus bradycardia	10040741	Cardiac disorders	10007541	94	6762	52	60117	14.67
cx-024414	Thyroid disorder	10043709	Endocrine disorders	10014698	5	495	42	66384	13.45
ibrutinib	Gingival bleeding	10018276	Gastrointestinal disorders	10017947	4	543	31	66336	12.93
ibrutinib	Gingival bleeding	10018276	Vascular disorders	10047065	4	543	31	66336	12.93
remdesivir	Blood creatinine increased	10005483	Investigations	10022891	318	6762	180	60117	14.51
tozinameran	Vaccination site pain	10068879	General disorders and administration site conditions	10018065	72	3271	90	63608	14.2
tozinameran	Vaccination site pain	10068879	Injury, poisoning and procedural complications	10022117	72	3271	90	63608	14.2
remdesivir	Extravasation	10015866	General disorders and administration site conditions	10018065	21	6762	12	60117	13.53
remdesivir	Palliative care	10059513	Surgical and medical procedures	10042613	14	6762	8	60117	13.18
azd-1222	Injection site warmth	10022112	General disorders and administration site conditions	10018065	7	546	55	66333	13.27
azd-1222	Injection site warmth	10022112	Injury, poisoning and procedural complications	10022117	7	546	55	66333	13.27
hydroxychloroquine	Hypertriglyceridaemia	10020869	Metabolism and nutrition disorders	10027433	41	6489	25	60390	13.62
casirivimab\\imdevimab	Seizure like phenomena	10071048	Nervous system disorders	10029205	9	3414	11	63465	12.8
hydroxychloroquine	Cardiotoxicity	10048610	Cardiac disorders	10007541	13	6489	8	60390	12.71
hydroxychloroquine	Cardiotoxicity	10048610	Injury, poisoning and procedural complications	10022117	13	6489	8	60390	12.71
molnupiravir	Faeces soft	10074859	Gastrointestinal disorders	10017947	5	997	22	65882	12.39
tozinameran	Postmenopausal haemorrhage	10055870	Reproductive system and breast disorders	10038604	10	3271	13	63608	12.68
tozinameran	Postmenopausal haemorrhage	10055870	Vascular disorders	10047065	10	3271	13	63608	12.68
tozinameran	Peripheral artery thrombosis	10072564	Vascular disorders	10047065	10	3271	13	63608	12.68
tocilizumab	Klebsiella test positive	10070091	Investigations	10022891	11	4595	10	62284	12.56
tocilizumab	Stenotrophomonas infection	10054138	Infections and infestations	10021881	11	4595	10	62284	12.56
azd-1222	Facial paralysis	10016062	Nervous system disorders	10029205	6	546	49	66333	12.56
azd-1222	Lower respiratory tract infection	10024968	Infections and infestations	10021881	5	546	41	66333	12.3
azd-1222	Lower respiratory tract infection	10024968	Respiratory, thoracic and mediastinal disorders	10038738	5	546	41	66333	12.3
tocilizumab	Herpes simplex	10019948	Infections and infestations	10021881	13	4595	12	62284	12.49
tocilizumab	Herpes simplex	10019948	Skin and subcutaneous tissue disorders	10040785	13	4595	12	62284	12.49
tocilizumab	Endocarditis	10014665	Infections and infestations	10021881	13	4595	12	62284	12.49
tocilizumab	Endocarditis	10014665	Cardiac disorders	10007541	13	4595	12	62284	12.49
tocilizumab	Bacteraemia	10003997	Infections and infestations	10021881	85	4595	79	62284	13.22
tozinameran	Tongue oedema	10043967	Gastrointestinal disorders	10017947	9	3271	12	63608	12.21
tozinameran	Tongue oedema	10043967	Immune system disorders	10021428	9	3271	12	63608	12.21
tozinameran	Tongue oedema	10043967	Skin and subcutaneous tissue disorders	10040785	9	3271	12	63608	12.21
tozinameran	Intermenstrual bleeding	10022559	Reproductive system and breast disorders	10038604	9	3271	12	63608	12.21
tozinameran	Calcinosis	10006938	General disorders and administration site conditions	10018065	9	3271	12	63608	12.21
azd-1222	Cholecystitis	10008612	Hepatobiliary disorders	10019805	5	546	42	66333	11.94
molnupiravir	Toxic skin eruption	10057970	Skin and subcutaneous tissue disorders	10040785	5	997	23	65882	11.75
molnupiravir	Toxic skin eruption	10057970	Immune system disorders	10021428	5	997	23	65882	11.75
molnupiravir	Toxic skin eruption	10057970	Injury, poisoning and procedural complications	10022117	5	997	23	65882	11.75
chloroquine	Rash erythematous	10037855	Skin and subcutaneous tissue disorders	10040785	9	288	145	66591	12.41
chloroquine	Tachypnoea	10043089	Respiratory, thoracic and mediastinal disorders	10038738	13	288	210	66591	12.58
azithromycin	Hypocalcaemia	10020947	Metabolism and nutrition disorders	10027433	16	4696	15	62183	12.1
cx-024414	Spondylitis	10061371	Musculoskeletal and connective tissue disorders	10028395	4	495	38	66384	11.33
tozinameran	Ischaemic stroke	10061256	Nervous system disorders	10029205	58	3271	80	63608	12.7
tozinameran	Ischaemic stroke	10061256	Vascular disorders	10047065	58	3271	80	63608	12.7
tocilizumab	Bacterial infection	10060945	Infections and infestations	10021881	109	4595	105	62284	12.76
hydroxychloroquine	Low birth weight baby	10067508	Pregnancy, puerperium and perinatal conditions	10036585	39	6489	26	60390	12.32
nirmatrelvir\\ritonavir	Nasal congestion	10028735	Respiratory, thoracic and mediastinal disorders	10038738	412	9517	181	57362	12.53
hydroxychloroquine	Hypofibrinogenaemia	10051125	Blood and lymphatic system disorders	10005329	28	6489	19	60390	11.92
cx-024414	Macular degeneration	10025409	Eye disorders	10015919	7	495	69	66384	11.45
tocilizumab	Staphylococcal bacteraemia	10051017	Infections and infestations	10021881	34	4595	34	62284	11.94
tocilizumab	Staphylococcus test positive	10070052	Investigations	10022891	15	4595	15	62284	11.5
tocilizumab	Hepatitis toxic	10019795	Hepatobiliary disorders	10019805	11	4595	11	62284	11.25
tocilizumab	Hepatitis toxic	10019795	Injury, poisoning and procedural complications	10022117	11	4595	11	62284	11.25
hydroxychloroquine	Viral load increased	10062180	Investigations	10022891	16	6489	11	60390	11.39
lopinavir\\ritonavir	Drug reaction with eosinophilia and systemic symptoms	10073508	Skin and subcutaneous tissue disorders	10040785	38	2164	84	64715	12.07
lopinavir\\ritonavir	Drug reaction with eosinophilia and systemic symptoms	10073508	Immune system disorders	10021428	38	2164	84	64715	12.07
tozinameran	Painful respiration	10033517	Respiratory, thoracic and mediastinal disorders	10038738	9	3271	13	63608	11.12
cx-024414	Tendonitis	10043255	Musculoskeletal and connective tissue disorders	10028395	4	495	40	66384	10.63
cx-024414	Tendonitis	10043255	Injury, poisoning and procedural complications	10022117	4	495	40	66384	10.63
remdesivir	Blood creatine increased	10005464	Investigations	10022891	18	6762	12	60117	11.27
tocilizumab	Enterococcal infection	10061124	Infections and infestations	10021881	35	4595	36	62284	11.59
lopinavir\\ritonavir	Endotracheal intubation	10067450	Surgical and medical procedures	10042613	11	2164	25	64715	11.13
cx-024414	Cerebral haemorrhage	10008111	Nervous system disorders	10029205	10	495	103	66384	11.12
cx-024414	Cerebral haemorrhage	10008111	Vascular disorders	10047065	10	495	103	66384	11.12
ibrutinib	Squamous cell carcinoma of skin	10041834	Neoplasms benign, malignant and unspecified (incl cysts and polyps)	10029104	5	543	47	66336	10.5
ibrutinib	Squamous cell carcinoma of skin	10041834	Skin and subcutaneous tissue disorders	10040785	5	543	47	66336	10.5
tozinameran	Hyperacusis	10020559	Ear and labyrinth disorders	10013993	8	3271	12	63608	10.52
tozinameran	Hyperacusis	10020559	Nervous system disorders	10029205	8	3271	12	63608	10.52
tozinameran	Vascular purpura	10047097	Skin and subcutaneous tissue disorders	10040785	8	3271	12	63608	10.52
tozinameran	Vascular purpura	10047097	Blood and lymphatic system disorders	10005329	8	3271	12	63608	10.52
tozinameran	Vascular purpura	10047097	Vascular disorders	10047065	8	3271	12	63608	10.52
sarilumab	Pneumonia bacterial	10060946	Infections and infestations	10021881	21	282	383	66597	11.42
sarilumab	Pneumonia bacterial	10060946	Respiratory, thoracic and mediastinal disorders	10038738	21	282	383	66597	11.42
azd-1222	Thrombocytopenia	10043554	Blood and lymphatic system disorders	10005329	37	546	349	66333	11.49
azithromycin	Hyperbilirubinaemia	10020578	Hepatobiliary disorders	10019805	36	4696	37	62183	11.3
azithromycin	Hyperbilirubinaemia	10020578	Blood and lymphatic system disorders	10005329	36	4696	37	62183	11.3
azithromycin	Hyperbilirubinaemia	10020578	Metabolism and nutrition disorders	10027433	36	4696	37	62183	11.3
azd-1222	Agranulocytosis	10001507	Blood and lymphatic system disorders	10005329	4	546	38	66333	10
ibrutinib	Stomatitis	10042128	Gastrointestinal disorders	10017947	7	543	67	66336	10.59
remdesivir	Infusion site extravasation	10064774	General disorders and administration site conditions	10018065	107	6762	75	60117	11.34
remdesivir	Infusion site extravasation	10064774	Injury, poisoning and procedural complications	10022117	107	6762	75	60117	11.34
bebtelovimab	Crying	10011469	General disorders and administration site conditions	10018065	4	466	45	66413	9.9
bebtelovimab	Crying	10011469	Injury, poisoning and procedural complications	10022117	4	466	45	66413	9.9
bebtelovimab	Crying	10011469	Nervous system disorders	10029205	4	466	45	66413	9.9
bebtelovimab	Crying	10011469	Psychiatric disorders	10037175	4	466	45	66413	9.9
tofacitinib	Herpes zoster	10019974	Infections and infestations	10021881	15	370	213	66509	10.99
tofacitinib	Herpes zoster	10019974	Nervous system disorders	10029205	15	370	213	66509	10.99
tofacitinib	Herpes zoster	10019974	Skin and subcutaneous tissue disorders	10040785	15	370	213	66509	10.99
cx-024414	Pericarditis	10034484	Cardiac disorders	10007541	7	495	75	66384	10.36
tozinameran	Pharyngeal paraesthesia	10076737	Respiratory, thoracic and mediastinal disorders	10038738	9	3271	14	63608	10.19
tozinameran	Pharyngeal paraesthesia	10076737	Nervous system disorders	10029205	9	3271	14	63608	10.19
tozinameran	Electric shock sensation	10014358	Nervous system disorders	10029205	9	3271	14	63608	10.19
tozinameran	Electric shock sensation	10014358	General disorders and administration site conditions	10018065	9	3271	14	63608	10.19
cx-024414	Injection site inflammation	10022078	General disorders and administration site conditions	10018065	4	495	43	66384	9.7
cx-024414	Injection site inflammation	10022078	Injury, poisoning and procedural complications	10022117	4	495	43	66384	9.7
ibrutinib	White blood cell count decreased	10047942	Investigations	10022891	21	543	206	66336	10.9
hydroxychloroquine	Erythema multiforme	10015218	Skin and subcutaneous tissue disorders	10040785	28	6489	21	60390	10.65
hydroxychloroquine	Erythema multiforme	10015218	Immune system disorders	10021428	28	6489	21	60390	10.65
tocilizumab	Large intestine perforation	10023804	Gastrointestinal disorders	10017947	31	4595	34	62284	10.73
tocilizumab	Large intestine perforation	10023804	Injury, poisoning and procedural complications	10022117	31	4595	34	62284	10.73
azithromycin	Premature baby	10036590	Pregnancy, puerperium and perinatal conditions	10036585	65	4696	70	62183	10.9
tozinameran	Autoimmune hepatitis	10003827	Hepatobiliary disorders	10019805	12	3271	19	63608	10.22
tozinameran	Autoimmune hepatitis	10003827	Immune system disorders	10021428	12	3271	19	63608	10.22
sarilumab	Staphylococcal infection	10058080	Infections and infestations	10021881	12	282	231	66597	10.5
casirivimab\\imdevimab	Pallor	10033546	Vascular disorders	10047065	70	3414	107	63465	10.81
casirivimab\\imdevimab	Pallor	10033546	General disorders and administration site conditions	10018065	70	3414	107	63465	10.81
casirivimab\\imdevimab	Pallor	10033546	Skin and subcutaneous tissue disorders	10040785	70	3414	107	63465	10.81
etesevimab	Pharyngeal paraesthesia	10076737	Respiratory, thoracic and mediastinal disorders	10038738	4	1141	19	65738	9.2
etesevimab	Pharyngeal paraesthesia	10076737	Nervous system disorders	10029205	4	1141	19	65738	9.2
ibrutinib	Rib fracture	10039117	Injury, poisoning and procedural complications	10022117	6	543	61	66336	9.72
ibrutinib	Rib fracture	10039117	Musculoskeletal and connective tissue disorders	10028395	6	543	61	66336	9.72
chloroquine	Clostridium difficile infection	10054236	Infections and infestations	10021881	4	288	77	66591	9.3
ibrutinib	Blood urine present	10018870	Investigations	10022891	5	543	51	66336	9.48
cx-024414	Injection site swelling	10053425	General disorders and administration site conditions	10018065	10	495	112	66384	10.07
cx-024414	Injection site swelling	10053425	Injury, poisoning and procedural complications	10022117	10	495	112	66384	10.07
tozinameran	Coordination abnormal	10010947	Nervous system disorders	10029205	8	3271	13	63608	9.56
remdesivir	Transaminases increased	10054889	Investigations	10022891	165	6762	124	60117	10.57
nirmatrelvir\\ritonavir	Sneezing	10041232	Respiratory, thoracic and mediastinal disorders	10038738	121	9517	62	57362	10.4
tozinameran	Menstrual disorder	10027327	Reproductive system and breast disorders	10038604	9	3271	15	63608	9.39
remdesivir	Pulseless electrical activity	10058151	Cardiac disorders	10007541	59	6762	45	60117	10.19
etesevimab	Flushing	10016825	Vascular disorders	10047065	131	1141	651	65738	10.39
etesevimab	Flushing	10016825	General disorders and administration site conditions	10018065	131	1141	651	65738	10.39
etesevimab	Flushing	10016825	Skin and subcutaneous tissue disorders	10040785	131	1141	651	65738	10.39
azithromycin	Hypertransaminasaemia	10068237	Hepatobiliary disorders	10019805	65	4696	75	62183	10.09
azithromycin	Torsade de pointes	10044066	Cardiac disorders	10007541	45	4696	52	62183	9.97
azithromycin	Hypomagnesaemia	10021027	Metabolism and nutrition disorders	10027433	19	4696	22	62183	9.59
ibrutinib	Blood sodium decreased	10005802	Investigations	10022891	8	543	86	66336	9.31
chloroquine	Rash macular	10037867	Skin and subcutaneous tissue disorders	10040785	5	288	102	66591	8.9
sarilumab	Hypokalaemia	10021015	Metabolism and nutrition disorders	10027433	7	282	146	66597	9.21
azd-1222	Vaccination failure	10046862	General disorders and administration site conditions	10018065	16	546	173	66333	9.58
azd-1222	Vaccination failure	10046862	Injury, poisoning and procedural complications	10022117	16	546	173	66333	9.58
remdesivir	Blood alkaline phosphatase increased	10059570	Investigations	10022891	72	6762	57	60117	9.82
lopinavir\\ritonavir	Hepatitis cholestatic	10019754	Hepatobiliary disorders	10019805	6	2164	16	64715	8.66
tozinameran	Immune thrombocytopenia	10083842	Blood and lymphatic system disorders	10005329	19	3271	33	63608	9.44
tozinameran	Immune thrombocytopenia	10083842	Immune system disorders	10021428	19	3271	33	63608	9.44
azithromycin	Hydronephrosis	10020524	Renal and urinary disorders	10038359	11	4696	13	62183	8.97
cx-024414	Large intestine polyp	10051589	Gastrointestinal disorders	10017947	5	495	60	66384	8.7
cx-024414	Large intestine polyp	10051589	Neoplasms benign, malignant and unspecified (incl cysts and polyps)	10029104	5	495	60	66384	8.7
remdesivir	Blood urea increased	10005851	Investigations	10022891	50	6762	40	60117	9.59
tozinameran	Blood immunoglobulin G decreased	10005595	Investigations	10022891	8	3271	14	63608	8.73
azithromycin	Hepatitis toxic	10019795	Hepatobiliary disorders	10019805	10	4696	12	62183	8.72
azithromycin	Hepatitis toxic	10019795	Injury, poisoning and procedural complications	10022117	10	4696	12	62183	8.72
tocilizumab	Hypovolaemic shock	10021138	Vascular disorders	10047065	13	4595	16	62284	8.93
tocilizumab	Pneumonia klebsiella	10035717	Infections and infestations	10021881	17	4595	21	62284	9.08
tocilizumab	Pneumonia klebsiella	10035717	Respiratory, thoracic and mediastinal disorders	10038738	17	4595	21	62284	9.08
cx-024414	Carbohydrate antigen 125 increased	10051414	Investigations	10022891	4	495	49	66384	8.19
casirivimab\\imdevimab	Chest X-ray abnormal	10008499	Investigations	10022891	10	3414	17	63465	8.76
azithromycin	Electrocardiogram QT prolonged	10014387	Investigations	10022891	365	4696	442	62183	9.79
tozinameran	Multiple sclerosis relapse	10048393	Nervous system disorders	10029205	46	3271	82	63608	9.48
ibrutinib	Prostate cancer	10060862	Neoplasms benign, malignant and unspecified (incl cysts and polyps)	10029104	4	543	45	66336	8.09
ibrutinib	Prostate cancer	10060862	Reproductive system and breast disorders	10038604	4	543	45	66336	8.09
remdesivir	Bradycardia	10006093	Cardiac disorders	10007541	448	6762	368	60117	9.68
azd-1222	Sciatica	10039674	Nervous system disorders	10029205	6	546	68	66333	8.42
azd-1222	Sciatica	10039674	Musculoskeletal and connective tissue disorders	10028395	6	546	68	66333	8.42
azd-1222	Influenza like illness	10022004	General disorders and administration site conditions	10018065	18	546	206	66333	9.01
tocilizumab	Pseudomonas infection	10061471	Infections and infestations	10021881	29	4595	37	62284	8.99
lopinavir\\ritonavir	Liver function test abnormal	10024690	Investigations	10022891	17	2164	48	64715	8.86
azd-1222	Heavy menstrual bleeding	10085423	Reproductive system and breast disorders	10038604	4	546	46	66333	7.79
lopinavir\\ritonavir	Obstructive airways disorder	10061877	Respiratory, thoracic and mediastinal disorders	10038738	6	2164	17	64715	8.02
ibrutinib	Coma	10010071	Nervous system disorders	10029205	5	543	58	66336	8.05
cx-024414	Generalised tonic-clonic seizure	10018100	Nervous system disorders	10029205	4	495	51	66384	7.77
ibrutinib	Platelet count decreased	10035528	Investigations	10022891	22	543	256	66336	8.97
lopinavir\\ritonavir	Nephropathy toxic	10029155	Renal and urinary disorders	10038359	14	2164	40	64715	8.63
lopinavir\\ritonavir	Nephropathy toxic	10029155	Injury, poisoning and procedural complications	10022117	14	2164	40	64715	8.63
ibrutinib	Macular degeneration	10025409	Eye disorders	10015919	6	543	70	66336	8.18
ibrutinib	Pleural effusion	10035598	Respiratory, thoracic and mediastinal disorders	10038738	10	543	117	66336	8.54
ibrutinib	Cardiac failure congestive	10007559	Cardiac disorders	10007541	8	543	94	66336	8.35
azithromycin	Symmetrical drug-related intertriginous and flexural exanthema	10078325	Skin and subcutaneous tissue disorders	10040785	11	4696	14	62183	8.2
azithromycin	Symmetrical drug-related intertriginous and flexural exanthema	10078325	Immune system disorders	10021428	11	4696	14	62183	8.2
ibrutinib	Viral infection	10047461	Infections and infestations	10021881	4	543	47	66336	7.63
tocilizumab	Superinfection bacterial	10066972	Infections and infestations	10021881	13	4595	17	62284	8.31
cx-024414	Injection site reaction	10022095	General disorders and administration site conditions	10018065	4	495	52	66384	7.57
cx-024414	Injection site reaction	10022095	Injury, poisoning and procedural complications	10022117	4	495	52	66384	7.57
azithromycin	Anuria	10002847	Renal and urinary disorders	10038359	14	4696	18	62183	8.29
azd-1222	Disturbance in attention	10013496	Nervous system disorders	10029205	6	546	71	66333	7.98
azd-1222	Disturbance in attention	10013496	Psychiatric disorders	10037175	6	546	71	66333	7.98
tozinameran	Periorbital swelling	10056647	Eye disorders	10015919	10	3271	19	63608	8.08
tozinameran	Periorbital swelling	10056647	Immune system disorders	10021428	10	3271	19	63608	8.08
tozinameran	Periorbital swelling	10056647	Skin and subcutaneous tissue disorders	10040785	10	3271	19	63608	8.08
ibrutinib	Blood test abnormal	10061016	Investigations	10022891	4	543	48	66336	7.41
tofacitinib	Colitis ulcerative	10009900	Gastrointestinal disorders	10017947	8	370	142	66509	8.1
tofacitinib	Colitis ulcerative	10009900	Immune system disorders	10021428	8	370	142	66509	8.1
bebtelovimab	Chest discomfort	10008469	General disorders and administration site conditions	10018065	61	466	860	66413	8.83
bebtelovimab	Chest discomfort	10008469	Cardiac disorders	10007541	61	466	860	66413	8.83
bebtelovimab	Chest discomfort	10008469	Respiratory, thoracic and mediastinal disorders	10038738	61	466	860	66413	8.83
ritonavir	Haemodialysis	10018875	Surgical and medical procedures	10042613	4	373	71	66506	7.33
tocilizumab	Cytokine storm	10050685	Immune system disorders	10021428	20	4595	27	62284	8.26
ibrutinib	Spinal fracture	10041569	Injury, poisoning and procedural complications	10022117	6	543	73	66336	7.75
ibrutinib	Spinal fracture	10041569	Musculoskeletal and connective tissue disorders	10028395	6	543	73	66336	7.75
azd-1222	Hepatic cytolysis	10049199	Hepatobiliary disorders	10019805	9	546	109	66333	8.07
bebtelovimab	Cold sweat	10009866	Skin and subcutaneous tissue disorders	10040785	8	466	114	66413	7.96
bebtelovimab	Cold sweat	10009866	General disorders and administration site conditions	10018065	8	466	114	66413	7.96
lopinavir\\ritonavir	Nosocomial infection	10029803	Infections and infestations	10021881	6	2164	18	64715	7.45
lopinavir\\ritonavir	Respiratory alkalosis	10038664	Respiratory, thoracic and mediastinal disorders	10038738	5	2164	15	64715	7.22
lopinavir\\ritonavir	Respiratory alkalosis	10038664	Metabolism and nutrition disorders	10027433	5	2164	15	64715	7.22
ritonavir	Hepatic failure	10019663	Hepatobiliary disorders	10019805	5	373	91	66506	7.36
remdesivir	Subcutaneous emphysema	10042344	Skin and subcutaneous tissue disorders	10040785	11	6762	10	60117	7.43
remdesivir	Subcutaneous emphysema	10042344	Injury, poisoning and procedural complications	10022117	11	6762	10	60117	7.43
tocilizumab	Hepatotoxicity	10019851	Hepatobiliary disorders	10019805	49	4595	68	62284	8.33
tocilizumab	Hepatotoxicity	10019851	Injury, poisoning and procedural complications	10022117	49	4595	68	62284	8.33
lopinavir\\ritonavir	Liver injury	10067125	Hepatobiliary disorders	10019805	45	2164	138	64715	8.35
lopinavir\\ritonavir	Liver injury	10067125	Injury, poisoning and procedural complications	10022117	45	2164	138	64715	8.35
ibrutinib	Lymphadenopathy	10025197	Blood and lymphatic system disorders	10005329	14	543	176	66336	8.01
tozinameran	Polyneuropathy	10036105	Nervous system disorders	10029205	9	3271	18	63608	7.5
tozinameran	Allergy to vaccine	10055048	Immune system disorders	10021428	9	3271	18	63608	7.5
tozinameran	Allergy to vaccine	10055048	Injury, poisoning and procedural complications	10022117	9	3271	18	63608	7.5
remdesivir	Diffuse alveolar damage	10060902	Respiratory, thoracic and mediastinal disorders	10038738	12	6762	11	60117	7.44
tocilizumab	Peritonitis	10034674	Infections and infestations	10021881	10	4595	14	62284	7.43
tocilizumab	Peritonitis	10034674	Gastrointestinal disorders	10017947	10	4595	14	62284	7.43
azithromycin	Premature delivery	10036595	Pregnancy, puerperium and perinatal conditions	10036585	79	4696	109	62183	8.27
tocilizumab	Haemophagocytic lymphohistiocytosis	10071583	Immune system disorders	10021428	17	4595	24	62284	7.74
tocilizumab	Haemophagocytic lymphohistiocytosis	10071583	Blood and lymphatic system disorders	10005329	17	4595	24	62284	7.74
tocilizumab	Haemophagocytic lymphohistiocytosis	10071583	Neoplasms benign, malignant and unspecified (incl cysts and polyps)	10029104	17	4595	24	62284	7.74
cx-024414	Eczema	10014184	Skin and subcutaneous tissue disorders	10040785	6	495	84	66384	7.3
cx-024414	Oedema	10030095	General disorders and administration site conditions	10018065	4	495	56	66384	6.83
cx-024414	Oedema	10030095	Metabolism and nutrition disorders	10027433	4	495	56	66384	6.83
hydroxychloroquine	Hyperbilirubinaemia	10020578	Hepatobiliary disorders	10019805	37	6489	36	60390	7.99
hydroxychloroquine	Hyperbilirubinaemia	10020578	Blood and lymphatic system disorders	10005329	37	6489	36	60390	7.99
hydroxychloroquine	Hyperbilirubinaemia	10020578	Metabolism and nutrition disorders	10027433	37	6489	36	60390	7.99
lopinavir\\ritonavir	Posterior reversible encephalopathy syndrome	10071066	Nervous system disorders	10029205	8	2164	25	64715	7.35
nirmatrelvir\\ritonavir	Rhinorrhoea	10039101	Respiratory, thoracic and mediastinal disorders	10038738	298	9517	188	57362	8.35
lopinavir\\ritonavir	Hypernatraemia	10020679	Metabolism and nutrition disorders	10027433	14	2164	44	64715	7.7
tozinameran	Myocarditis	10028606	Cardiac disorders	10007541	36	3271	74	63608	7.97
casirivimab\\imdevimab	Infusion related reaction	10051792	Injury, poisoning and procedural complications	10022117	748	3414	1471	63465	8.37
casirivimab\\imdevimab	Infusion related reaction	10051792	General disorders and administration site conditions	10018065	748	3414	1471	63465	8.37
casirivimab\\imdevimab	Infusion related reaction	10051792	Immune system disorders	10021428	748	3414	1471	63465	8.37
remdesivir	Hepatic enzyme increased	10060795	Investigations	10022891	196	6762	185	60117	8.2
ibrutinib	Blood pressure abnormal	10005728	Investigations	10022891	6	543	78	66336	7.12
ibrutinib	Deafness	10011878	Ear and labyrinth disorders	10013993	6	543	78	66336	7.12
remdesivir	Dialysis	10061105	Surgical and medical procedures	10042613	40	6762	38	60117	7.8
tocilizumab	Viral load increased	10062180	Investigations	10022891	11	4595	16	62284	7.17
remdesivir	Blood bilirubin increased	10005364	Investigations	10022891	66	6762	63	60117	7.9
ibrutinib	Cataract	10007739	Eye disorders	10015919	26	543	341	66336	7.83
hydroxychloroquine	Anuria	10002847	Renal and urinary disorders	10038359	16	6489	16	60390	7.31
hydroxychloroquine	Inappropriate antidiuretic hormone secretion	10053198	Endocrine disorders	10014698	10	6489	10	60390	6.91
hydroxychloroquine	Inappropriate antidiuretic hormone secretion	10053198	Metabolism and nutrition disorders	10027433	10	6489	10	60390	6.91
tofacitinib	Rheumatoid arthritis	10039073	Musculoskeletal and connective tissue disorders	10028395	25	370	484	66509	7.81
tofacitinib	Rheumatoid arthritis	10039073	Immune system disorders	10021428	25	370	484	66509	7.81
ibrutinib	Immunodeficiency	10061598	Immune system disorders	10021428	10	543	132	66336	7.36
remdesivir	Renal tubular necrosis	10038540	Renal and urinary disorders	10038359	27	6762	26	60117	7.52
ritonavir	Drug reaction with eosinophilia and systemic symptoms	10073508	Skin and subcutaneous tissue disorders	10040785	6	373	116	66506	6.96
ritonavir	Drug reaction with eosinophilia and systemic symptoms	10073508	Immune system disorders	10021428	6	373	116	66506	6.96
lopinavir\\ritonavir	Electrocardiogram abnormal	10014363	Investigations	10022891	8	2164	26	64715	6.99
cx-024414	Haemorrhoids	10019022	Gastrointestinal disorders	10017947	5	495	73	66384	6.73
cx-024414	Haemorrhoids	10019022	Vascular disorders	10047065	5	495	73	66384	6.73
etesevimab	Flank pain	10016750	Musculoskeletal and connective tissue disorders	10028395	7	1141	44	65738	6.95
etesevimab	Flank pain	10016750	General disorders and administration site conditions	10018065	7	1141	44	65738	6.95
etesevimab	Flank pain	10016750	Renal and urinary disorders	10038359	7	1141	44	65738	6.95
azithromycin	Hepatitis cholestatic	10019754	Hepatobiliary disorders	10019805	9	4696	13	62183	6.83
molnupiravir	Melaena	10027141	Gastrointestinal disorders	10017947	9	997	65	65882	7.15
molnupiravir	Melaena	10027141	Vascular disorders	10047065	9	997	65	65882	7.15
tozinameran	Odynophagia	10030094	Gastrointestinal disorders	10017947	8	3271	17	63608	6.84
tozinameran	Hepatitis toxic	10019795	Hepatobiliary disorders	10019805	7	3271	15	63608	6.62
tozinameran	Hepatitis toxic	10019795	Injury, poisoning and procedural complications	10022117	7	3271	15	63608	6.62
azd-1222	Arrhythmia	10003119	Cardiac disorders	10007541	12	546	161	66333	7.27
cx-024414	Oedema peripheral	10030124	General disorders and administration site conditions	10018065	10	495	148	66384	7.17
cx-024414	Oedema peripheral	10030124	Cardiac disorders	10007541	10	495	148	66384	7.17
cx-024414	Oedema peripheral	10030124	Metabolism and nutrition disorders	10027433	10	495	148	66384	7.17
ibrutinib	Platelet count increased	10051608	Investigations	10022891	4	543	54	66336	6.3
tocilizumab	Pneumonia pseudomonal	10035731	Infections and infestations	10021881	22	4595	33	62284	7.33
tocilizumab	Pneumonia pseudomonal	10035731	Respiratory, thoracic and mediastinal disorders	10038738	22	4595	33	62284	7.33
cx-024414	Lymphadenopathy	10025197	Blood and lymphatic system disorders	10005329	12	495	178	66384	7.26
tocilizumab	Pneumoperitoneum	10048299	Gastrointestinal disorders	10017947	8	4595	12	62284	6.6
etesevimab	Malignant neoplasm progression	10051398	Neoplasms benign, malignant and unspecified (incl cysts and polyps)	10029104	5	1141	32	65738	6.44
azithromycin	Hypofibrinogenaemia	10051125	Blood and lymphatic system disorders	10005329	19	4696	28	62183	7.2
cx-024414	Toothache	10044055	Gastrointestinal disorders	10017947	4	495	60	66384	6.2
azd-1222	Lacrimation increased	10023644	Eye disorders	10015919	5	546	68	66333	6.46
hydroxychloroquine	Long QT syndrome	10024803	Cardiac disorders	10007541	62	6489	65	60390	7.47
tozinameran	Multiple sclerosis	10028245	Nervous system disorders	10029205	30	3271	66	63608	7.3
tozinameran	Multiple sclerosis	10028245	Immune system disorders	10021428	30	3271	66	63608	7.3
favipiravir	Lymphopenia	10025327	Blood and lymphatic system disorders	10005329	7	402	131	66477	6.71
azd-1222	Parosmia	10034018	Nervous system disorders	10029205	4	546	55	66333	6.09
azd-1222	Parosmia	10034018	Respiratory, thoracic and mediastinal disorders	10038738	4	546	55	66333	6.09
azithromycin	Inappropriate antidiuretic hormone secretion	10053198	Endocrine disorders	10014698	8	4696	12	62183	6.39
azithromycin	Inappropriate antidiuretic hormone secretion	10053198	Metabolism and nutrition disorders	10027433	8	4696	12	62183	6.39
ibrutinib	Bone pain	10006002	Musculoskeletal and connective tissue disorders	10028395	9	543	125	66336	6.85
sarilumab	Aspartate aminotransferase increased	10003481	Investigations	10022891	31	282	841	66597	7.31
hydroxychloroquine	Premature baby	10036590	Pregnancy, puerperium and perinatal conditions	10036585	65	6489	70	60390	7.24
tozinameran	Thyroid mass	10058900	Endocrine disorders	10014698	12	3271	27	63608	6.67
ibrutinib	Fluid retention	10016807	Metabolism and nutrition disorders	10027433	6	543	85	66336	6.34
ibrutinib	Fluid retention	10016807	Renal and urinary disorders	10038359	6	543	85	66336	6.34
tocilizumab	Hepatitis acute	10019727	Hepatobiliary disorders	10019805	12	4595	19	62284	6.5
ibrutinib	Neoplasm malignant	10028997	Neoplasms benign, malignant and unspecified (incl cysts and polyps)	10029104	6	543	86	66336	6.24
tozinameran	Cerebral disorder	10054938	Nervous system disorders	10029205	7	3271	16	63608	6.08
tozinameran	Pericardial effusion	10034474	Cardiac disorders	10007541	24	3271	55	63608	6.88
azd-1222	Ischaemic stroke	10061256	Nervous system disorders	10029205	9	546	129	66333	6.53
azd-1222	Ischaemic stroke	10061256	Vascular disorders	10047065	9	546	129	66333	6.53
tocilizumab	Aspergillus infection	10074171	Infections and infestations	10021881	40	4595	64	62284	6.99
tocilizumab	Klebsiella infection	10061259	Infections and infestations	10021881	30	4595	48	62284	6.89
molnupiravir	Altered state of consciousness	10001854	Nervous system disorders	10029205	5	997	39	65882	5.94
molnupiravir	Altered state of consciousness	10001854	Psychiatric disorders	10037175	5	997	39	65882	5.94
tozinameran	Initial insomnia	10022035	Psychiatric disorders	10037175	10	3271	23	63608	6.35
tozinameran	Initial insomnia	10022035	Nervous system disorders	10029205	10	3271	23	63608	6.35
sarilumab	Septic shock	10040070	Infections and infestations	10021881	16	282	448	66597	6.81
sarilumab	Septic shock	10040070	Vascular disorders	10047065	16	282	448	66597	6.81
bamlanivimab	Nasal discomfort	10052437	Respiratory, thoracic and mediastinal disorders	10038738	10	4923	15	61956	6.17
azd-1222	Depressed mood	10012374	Psychiatric disorders	10037175	8	546	116	66333	6.34
ibrutinib	Red blood cell count decreased	10038153	Investigations	10022891	8	543	117	66336	6.31
tozinameran	Hypertensive crisis	10020802	Vascular disorders	10047065	6	3271	14	63608	5.73
sarilumab	Alanine aminotransferase increased	10001551	Investigations	10022891	42	282	1193	66597	6.98
azd-1222	Pulmonary embolism	10037377	Respiratory, thoracic and mediastinal disorders	10038738	47	546	688	66333	6.97
azd-1222	Pulmonary embolism	10037377	Vascular disorders	10047065	47	546	688	66333	6.97
tozinameran	Injection site inflammation	10022078	General disorders and administration site conditions	10018065	14	3271	33	63608	6.38
tozinameran	Injection site inflammation	10022078	Injury, poisoning and procedural complications	10022117	14	3271	33	63608	6.38
ibrutinib	Oedema peripheral	10030124	General disorders and administration site conditions	10018065	10	543	148	66336	6.36
ibrutinib	Oedema peripheral	10030124	Cardiac disorders	10007541	10	543	148	66336	6.36
ibrutinib	Oedema peripheral	10030124	Metabolism and nutrition disorders	10027433	10	543	148	66336	6.36
casirivimab\\imdevimab	Presyncope	10036653	Nervous system disorders	10029205	47	3414	106	63465	6.83
casirivimab\\imdevimab	Presyncope	10036653	Cardiac disorders	10007541	47	3414	106	63465	6.83
casirivimab\\imdevimab	Presyncope	10036653	Vascular disorders	10047065	47	3414	106	63465	6.83
ibrutinib	Pollakiuria	10036018	Renal and urinary disorders	10038359	6	543	89	66336	5.96
azd-1222	Chromaturia	10008796	Renal and urinary disorders	10038359	4	546	59	66333	5.5
azd-1222	Sleep apnoea syndrome	10040979	Respiratory, thoracic and mediastinal disorders	10038738	4	546	59	66333	5.5
azd-1222	Sleep apnoea syndrome	10040979	Nervous system disorders	10029205	4	546	59	66333	5.5
azd-1222	Sleep apnoea syndrome	10040979	Psychiatric disorders	10037175	4	546	59	66333	5.5
tozinameran	Jaundice	10023126	Hepatobiliary disorders	10019805	11	3271	26	63608	6.21
tozinameran	Jaundice	10023126	Blood and lymphatic system disorders	10005329	11	3271	26	63608	6.21
tozinameran	Jaundice	10023126	Skin and subcutaneous tissue disorders	10040785	11	3271	26	63608	6.21
sarilumab	Gastrointestinal haemorrhage	10017955	Gastrointestinal disorders	10017947	5	282	144	66597	5.78
sarilumab	Gastrointestinal haemorrhage	10017955	Vascular disorders	10047065	5	282	144	66597	5.78
sarilumab	Leukopenia	10024384	Blood and lymphatic system disorders	10005329	5	282	144	66597	5.78
hydroxychloroquine	Rash maculo-papular	10037868	Skin and subcutaneous tissue disorders	10040785	58	6489	66	60390	6.76
cx-024414	Dysuria	10013990	Renal and urinary disorders	10038359	5	495	82	66384	5.73
remdesivir	International normalised ratio increased	10022595	Investigations	10022891	68	6762	74	60117	6.78
tofacitinib	Hepatitis	10019717	Hepatobiliary disorders	10019805	6	370	132	66509	5.92
lopinavir\\ritonavir	Mania	10026749	Psychiatric disorders	10037175	6	2164	22	64715	5.7
tozinameran	Bronchospasm	10006482	Respiratory, thoracic and mediastinal disorders	10038738	13	3271	31	63608	6.24
tozinameran	Bronchospasm	10006482	Immune system disorders	10021428	13	3271	31	63608	6.24
cx-024414	Polyp	10061529	General disorders and administration site conditions	10018065	4	495	66	66384	5.4
cx-024414	Polyp	10061529	Neoplasms benign, malignant and unspecified (incl cysts and polyps)	10029104	4	495	66	66384	5.4
remdesivir	Renal impairment	10062237	Renal and urinary disorders	10038359	179	6762	196	60117	6.9
tozinameran	Stevens-Johnson syndrome	10042033	Skin and subcutaneous tissue disorders	10040785	7	3271	17	63608	5.6
tozinameran	Stevens-Johnson syndrome	10042033	Immune system disorders	10021428	7	3271	17	63608	5.6
tozinameran	Stevens-Johnson syndrome	10042033	Infections and infestations	10021881	7	3271	17	63608	5.6
tozinameran	Stevens-Johnson syndrome	10042033	Injury, poisoning and procedural complications	10022117	7	3271	17	63608	5.6
casirivimab\\imdevimab	Breath sounds abnormal	10064780	Investigations	10022891	6	3414	14	63465	5.37
tozinameran	Injection site warmth	10022112	General disorders and administration site conditions	10018065	18	3271	44	63608	6.23
tozinameran	Injection site warmth	10022112	Injury, poisoning and procedural complications	10022117	18	3271	44	63608	6.23
tozinameran	Hepatitis acute	10019727	Hepatobiliary disorders	10019805	9	3271	22	63608	5.79
ritonavir	Hepatotoxicity	10019851	Hepatobiliary disorders	10019805	5	373	112	66506	5.53
ritonavir	Hepatotoxicity	10019851	Injury, poisoning and procedural complications	10022117	5	373	112	66506	5.53
etesevimab	Infusion related reaction	10051792	Injury, poisoning and procedural complications	10022117	269	1141	1950	65738	6.83
etesevimab	Infusion related reaction	10051792	General disorders and administration site conditions	10018065	269	1141	1950	65738	6.83
etesevimab	Infusion related reaction	10051792	Immune system disorders	10021428	269	1141	1950	65738	6.83
casirivimab\\imdevimab	Throat tightness	10043528	Respiratory, thoracic and mediastinal disorders	10038738	73	3414	171	63465	6.63
casirivimab\\imdevimab	Throat tightness	10043528	Psychiatric disorders	10037175	73	3414	171	63465	6.63
tocilizumab	Bronchopulmonary aspergillosis	10006473	Infections and infestations	10021881	110	4595	188	62284	6.67
tocilizumab	Bronchopulmonary aspergillosis	10006473	Respiratory, thoracic and mediastinal disorders	10038738	110	4595	188	62284	6.67
cx-024414	Injection site pruritus	10022093	General disorders and administration site conditions	10018065	7	495	119	66384	5.76
cx-024414	Injection site pruritus	10022093	Injury, poisoning and procedural complications	10022117	7	495	119	66384	5.76
cx-024414	Injection site pruritus	10022093	Skin and subcutaneous tissue disorders	10040785	7	495	119	66384	5.76
tozinameran	Suicidal ideation	10042458	Psychiatric disorders	10037175	17	3271	42	63608	6.11
lopinavir\\ritonavir	Hydronephrosis	10020524	Renal and urinary disorders	10038359	5	2164	19	64715	5.2
ibrutinib	Skin cancer	10040808	Neoplasms benign, malignant and unspecified (incl cysts and polyps)	10029104	9	543	140	66336	5.9
ibrutinib	Skin cancer	10040808	Skin and subcutaneous tissue disorders	10040785	9	543	140	66336	5.9
tozinameran	Limb discomfort	10061224	Musculoskeletal and connective tissue disorders	10028395	31	3271	77	63608	6.31
ibrutinib	Epistaxis	10015090	Respiratory, thoracic and mediastinal disorders	10038738	10	543	156	66336	5.95
ibrutinib	Epistaxis	10015090	Vascular disorders	10047065	10	543	156	66336	5.95
ibrutinib	Joint swelling	10023232	Musculoskeletal and connective tissue disorders	10028395	22	543	344	66336	6.28
bebtelovimab	Abdominal pain lower	10000084	Gastrointestinal disorders	10017947	4	466	73	66413	5.09
cx-024414	Fluid retention	10016807	Metabolism and nutrition disorders	10027433	5	495	86	66384	5.35
cx-024414	Fluid retention	10016807	Renal and urinary disorders	10038359	5	495	86	66384	5.35
tozinameran	Photophobia	10034960	Eye disorders	10015919	16	3271	40	63608	6
tozinameran	Photophobia	10034960	Nervous system disorders	10029205	16	3271	40	63608	6
tozinameran	Jugular vein thrombosis	10023237	Vascular disorders	10047065	6	3271	15	63608	5.2
tozinameran	Hunger	10020466	General disorders and administration site conditions	10018065	6	3271	15	63608	5.2
tozinameran	Hunger	10020466	Metabolism and nutrition disorders	10027433	6	3271	15	63608	5.2
cx-024414	Hepatic steatosis	10019708	Hepatobiliary disorders	10019805	4	495	69	66384	5.04
cx-024414	Hepatic steatosis	10019708	Metabolism and nutrition disorders	10027433	4	495	69	66384	5.04
hydroxychloroquine	Posterior reversible encephalopathy syndrome	10071066	Nervous system disorders	10029205	15	6489	18	60390	5.78
hydroxychloroquine	Hepatitis toxic	10019795	Hepatobiliary disorders	10019805	10	6489	12	60390	5.45
hydroxychloroquine	Hepatitis toxic	10019795	Injury, poisoning and procedural complications	10022117	10	6489	12	60390	5.45
hydroxychloroquine	Brain herniation	10006126	Injury, poisoning and procedural complications	10022117	10	6489	12	60390	5.45
hydroxychloroquine	Brain herniation	10006126	Nervous system disorders	10029205	10	6489	12	60390	5.45
azithromycin	Acute generalised exanthematous pustulosis	10048799	Skin and subcutaneous tissue disorders	10040785	31	4696	53	62183	6.19
azithromycin	Acute generalised exanthematous pustulosis	10048799	Injury, poisoning and procedural complications	10022117	31	4696	53	62183	6.19
bebtelovimab	Unresponsive to stimuli	10045555	Nervous system disorders	10029205	10	466	184	66413	5.87
lopinavir\\ritonavir	Hepatocellular injury	10019837	Hepatobiliary disorders	10019805	30	2164	116	64715	6.24
cx-024414	Pancytopenia	10033661	Blood and lymphatic system disorders	10005329	5	495	87	66384	5.26
lopinavir\\ritonavir	Altered state of consciousness	10001854	Nervous system disorders	10029205	9	2164	35	64715	5.61
lopinavir\\ritonavir	Altered state of consciousness	10001854	Psychiatric disorders	10037175	9	2164	35	64715	5.61
tozinameran	Lower respiratory tract infection	10024968	Infections and infestations	10021881	13	3271	33	63608	5.76
tozinameran	Lower respiratory tract infection	10024968	Respiratory, thoracic and mediastinal disorders	10038738	13	3271	33	63608	5.76
etesevimab	Chest discomfort	10008469	General disorders and administration site conditions	10018065	108	1141	813	65738	6.44
etesevimab	Chest discomfort	10008469	Cardiac disorders	10007541	108	1141	813	65738	6.44
etesevimab	Chest discomfort	10008469	Respiratory, thoracic and mediastinal disorders	10038738	108	1141	813	65738	6.44
chloroquine	Premature delivery	10036595	Pregnancy, puerperium and perinatal conditions	10036585	6	288	182	66591	5.38
azithromycin	Cardiac failure acute	10007556	Cardiac disorders	10007541	8	4696	14	62183	5.19
azithromycin	Interleukin level increased	10063322	Investigations	10022891	8	4696	14	62183	5.19
tofacitinib	Depressed mood	10012374	Psychiatric disorders	10037175	5	370	119	66509	5.12
casirivimab\\imdevimab	Injection site rash	10022094	General disorders and administration site conditions	10018065	15	3414	37	63465	5.72
casirivimab\\imdevimab	Injection site rash	10022094	Injury, poisoning and procedural complications	10022117	15	3414	37	63465	5.72
casirivimab\\imdevimab	Injection site rash	10022094	Skin and subcutaneous tissue disorders	10040785	15	3414	37	63465	5.72
ibrutinib	Night sweats	10029410	Skin and subcutaneous tissue disorders	10040785	5	543	81	66336	5.08
ibrutinib	Night sweats	10029410	General disorders and administration site conditions	10018065	5	543	81	66336	5.08
lopinavir\\ritonavir	Multi-organ disorder	10058092	General disorders and administration site conditions	10018065	4	2164	16	64715	4.49
azd-1222	Lymphadenopathy	10025197	Blood and lymphatic system disorders	10005329	11	546	179	66333	5.64
hydroxychloroquine	Bundle branch block right	10006582	Cardiac disorders	10007541	16	6489	20	60390	5.52
ibrutinib	Dysuria	10013990	Renal and urinary disorders	10038359	5	543	82	66336	4.99
casirivimab\\imdevimab	Respiratory rate increased	10038712	Investigations	10022891	26	3414	65	63465	5.87
ibrutinib	Skin lesion	10040882	Skin and subcutaneous tissue disorders	10040785	4	543	66	66336	4.67
ibrutinib	Polyp	10061529	General disorders and administration site conditions	10018065	4	543	66	66336	4.67
ibrutinib	Polyp	10061529	Neoplasms benign, malignant and unspecified (incl cysts and polyps)	10029104	4	543	66	66336	4.67
remdesivir	Respiratory arrest	10038669	Respiratory, thoracic and mediastinal disorders	10038738	24	6762	29	60117	5.64
ibrutinib	Heart rate irregular	10019304	Investigations	10022891	5	543	83	66336	4.91
cx-024414	Eye swelling	10015967	Eye disorders	10015919	4	495	73	66384	4.62
nirmatrelvir\\ritonavir	Oropharyngeal pain	10068319	Respiratory, thoracic and mediastinal disorders	10038738	342	9517	281	57362	6.17
nirmatrelvir\\ritonavir	Oropharyngeal pain	10068319	Gastrointestinal disorders	10017947	342	9517	281	57362	6.17
azd-1222	Haemorrhage	10055798	Vascular disorders	10047065	14	546	232	66333	5.63
cx-024414	Injection site pain	10022086	General disorders and administration site conditions	10018065	25	495	458	66384	5.84
cx-024414	Injection site pain	10022086	Injury, poisoning and procedural complications	10022117	25	495	458	66384	5.84
casirivimab\\imdevimab	Anaphylactic reaction	10002198	Immune system disorders	10021428	79	3414	201	63465	6.01
casirivimab\\imdevimab	Anaphylactic reaction	10002198	Vascular disorders	10047065	79	3414	201	63465	6.01
bebtelovimab	Infusion related reaction	10051792	Injury, poisoning and procedural complications	10022117	108	466	2111	66413	6.1
bebtelovimab	Infusion related reaction	10051792	General disorders and administration site conditions	10018065	108	466	2111	66413	6.1
bebtelovimab	Infusion related reaction	10051792	Immune system disorders	10021428	108	466	2111	66413	6.1
tozinameran	Suicide attempt	10042464	Psychiatric disorders	10037175	9	3271	24	63608	5.14
tozinameran	Hepatitis cholestatic	10019754	Hepatobiliary disorders	10019805	6	3271	16	63608	4.74
tocilizumab	Hypertriglyceridaemia	10020869	Metabolism and nutrition disorders	10027433	23	4595	43	62284	5.59
azd-1222	Dysarthria	10013887	Nervous system disorders	10029205	5	546	84	66333	4.78
azd-1222	Dysarthria	10013887	Psychiatric disorders	10037175	5	546	84	66333	4.78
remdesivir	Hepatic function abnormal	10019670	Hepatobiliary disorders	10019805	56	6762	69	60117	5.8
casirivimab\\imdevimab	Lung infiltration	10025102	Respiratory, thoracic and mediastinal disorders	10038738	33	3414	85	63465	5.73
remdesivir	Hypovolaemic shock	10021138	Vascular disorders	10047065	13	6762	16	60117	5.14
azd-1222	Hypersomnia	10020765	Nervous system disorders	10029205	6	546	101	66333	4.95
azd-1222	Hypersomnia	10020765	Psychiatric disorders	10037175	6	546	101	66333	4.95
casirivimab\\imdevimab	Chest discomfort	10008469	General disorders and administration site conditions	10018065	257	3414	664	63465	6.05
casirivimab\\imdevimab	Chest discomfort	10008469	Cardiac disorders	10007541	257	3414	664	63465	6.05
casirivimab\\imdevimab	Chest discomfort	10008469	Respiratory, thoracic and mediastinal disorders	10038738	257	3414	664	63465	6.05
ibrutinib	Myocardial infarction	10028596	Cardiac disorders	10007541	15	543	255	66336	5.52
ibrutinib	Myocardial infarction	10028596	Vascular disorders	10047065	15	543	255	66336	5.52
tocilizumab	Pneumonia staphylococcal	10035734	Infections and infestations	10021881	18	4595	34	62284	5.41
tocilizumab	Pneumonia staphylococcal	10035734	Respiratory, thoracic and mediastinal disorders	10038738	18	4595	34	62284	5.41
tozinameran	Epilepsy	10015037	Nervous system disorders	10029205	21	3271	57	63608	5.51
tozinameran	Hepatomegaly	10019842	Hepatobiliary disorders	10019805	7	3271	19	63608	4.78
azd-1222	Eye pain	10015958	Eye disorders	10015919	6	546	102	66333	4.88
azithromycin	Eosinophilia	10014950	Blood and lymphatic system disorders	10005329	41	4696	76	62183	5.68
tocilizumab	Intestinal perforation	10022694	Gastrointestinal disorders	10017947	20	4595	38	62284	5.41
tozinameran	Impaired work ability	10052302	Social circumstances	10041244	11	3271	30	63608	5.14
azithromycin	Respiratory alkalosis	10038664	Respiratory, thoracic and mediastinal disorders	10038738	7	4696	13	62183	4.62
azithromycin	Respiratory alkalosis	10038664	Metabolism and nutrition disorders	10027433	7	4696	13	62183	4.62
lopinavir\\ritonavir	Atrioventricular block second degree	10003677	Cardiac disorders	10007541	5	2164	21	64715	4.47
azithromycin	Mixed liver injury	10066758	Hepatobiliary disorders	10019805	22	4696	41	62183	5.43
bamlanivimab	Troponin increased	10058267	Investigations	10022891	35	4923	62	61956	5.59
ibrutinib	Skin laceration	10058818	Injury, poisoning and procedural complications	10022117	4	543	69	66336	4.35
ibrutinib	Skin laceration	10058818	Skin and subcutaneous tissue disorders	10040785	4	543	69	66336	4.35
ibrutinib	Basal cell carcinoma	10004146	Neoplasms benign, malignant and unspecified (incl cysts and polyps)	10029104	4	543	69	66336	4.35
ibrutinib	Basal cell carcinoma	10004146	Skin and subcutaneous tissue disorders	10040785	4	543	69	66336	4.35
tozinameran	Fungal skin infection	10017543	Infections and infestations	10021881	8	3271	22	63608	4.83
tozinameran	Fungal skin infection	10017543	Skin and subcutaneous tissue disorders	10040785	8	3271	22	63608	4.83
lopinavir\\ritonavir	Bundle branch block left	10006580	Cardiac disorders	10007541	4	2164	17	64715	4.07
tozinameran	Erythema multiforme	10015218	Skin and subcutaneous tissue disorders	10040785	13	3271	36	63608	5.14
tozinameran	Erythema multiforme	10015218	Immune system disorders	10021428	13	3271	36	63608	5.14
ibrutinib	Cardiac disorder	10061024	Cardiac disorders	10007541	11	543	192	66336	5.17
ibrutinib	Impaired healing	10021519	General disorders and administration site conditions	10018065	6	543	105	66336	4.71
cx-024414	Clostridium difficile infection	10054236	Infections and infestations	10021881	4	495	77	66384	4.25
imdevimab	Infusion related reaction	10051792	Injury, poisoning and procedural complications	10022117	88	395	2131	66484	5.74
imdevimab	Infusion related reaction	10051792	General disorders and administration site conditions	10018065	88	395	2131	66484	5.74
imdevimab	Infusion related reaction	10051792	Immune system disorders	10021428	88	395	2131	66484	5.74
azithromycin	Clostridium difficile colitis	10009657	Infections and infestations	10021881	11	4696	21	62183	4.87
azithromycin	Clostridium difficile colitis	10009657	Gastrointestinal disorders	10017947	11	4696	21	62183	4.87
tofacitinib	C-reactive protein increased	10006825	Investigations	10022891	5	370	130	66509	4.48
tozinameran	Vasculitis	10047115	Vascular disorders	10047065	11	3271	31	63608	4.91
tozinameran	Vasculitis	10047115	Immune system disorders	10021428	11	3271	31	63608	4.91
chloroquine	Arrhythmia	10003119	Cardiac disorders	10007541	5	288	168	66591	4.46
bamlanivimab	Body temperature increased	10005911	Investigations	10022891	83	4923	152	61956	5.56
casirivimab\\imdevimab	Wheezing	10047924	Respiratory, thoracic and mediastinal disorders	10038738	67	3414	182	63465	5.52
imdevimab	Hypoxia	10021143	Respiratory, thoracic and mediastinal disorders	10038738	40	395	984	66484	5.49
remdesivir	Infusion site swelling	10053505	General disorders and administration site conditions	10018065	20	6762	26	60117	5.05
remdesivir	Infusion site swelling	10053505	Injury, poisoning and procedural complications	10022117	20	6762	26	60117	5.05
tozinameran	Heavy menstrual bleeding	10085423	Reproductive system and breast disorders	10038604	13	3271	37	63608	4.95
casirivimab\\imdevimab	Flushing	10016825	Vascular disorders	10047065	210	3414	572	63465	5.65
casirivimab\\imdevimab	Flushing	10016825	General disorders and administration site conditions	10018065	210	3414	572	63465	5.65
casirivimab\\imdevimab	Flushing	10016825	Skin and subcutaneous tissue disorders	10040785	210	3414	572	63465	5.65
remdesivir	Pneumomediastinum	10050184	Respiratory, thoracic and mediastinal disorders	10038738	23	6762	30	60117	5.1
tozinameran	Oral herpes	10067152	Infections and infestations	10021881	21	3271	60	63608	5.17
tozinameran	Oral herpes	10067152	Gastrointestinal disorders	10017947	21	3271	60	63608	5.17
tozinameran	Myositis	10028653	Musculoskeletal and connective tissue disorders	10028395	7	3271	20	63608	4.45
tocilizumab	Sputum culture positive	10051612	Investigations	10022891	11	4595	22	62284	4.72
bamlanivimab	Sickle cell anaemia with crisis	10040642	Blood and lymphatic system disorders	10005329	7	4923	13	61956	4.27
chloroquine	Confusional state	10010305	Psychiatric disorders	10037175	15	288	514	66591	5.1
chloroquine	Confusional state	10010305	Nervous system disorders	10029205	15	288	514	66591	5.1
azd-1222	Neuralgia	10029223	Nervous system disorders	10029205	5	546	90	66333	4.3
bebtelovimab	Throat tightness	10043528	Respiratory, thoracic and mediastinal disorders	10038738	11	466	233	66413	4.91
bebtelovimab	Throat tightness	10043528	Psychiatric disorders	10037175	11	466	233	66413	4.91
lopinavir\\ritonavir	Erythema multiforme	10015218	Skin and subcutaneous tissue disorders	10040785	9	2164	40	64715	4.67
lopinavir\\ritonavir	Erythema multiforme	10015218	Immune system disorders	10021428	9	2164	40	64715	4.67
tocilizumab	Candida infection	10074170	Infections and infestations	10021881	54	4595	109	62284	5.34
cx-024414	Aphasia	10002948	Nervous system disorders	10029205	4	495	80	66384	3.99
cx-024414	Aphasia	10002948	Psychiatric disorders	10037175	4	495	80	66384	3.99
azd-1222	Bone pain	10006002	Musculoskeletal and connective tissue disorders	10028395	7	546	127	66333	4.57
casirivimab	Infusion related reaction	10051792	Injury, poisoning and procedural complications	10022117	89	415	2130	66464	5.48
casirivimab	Infusion related reaction	10051792	General disorders and administration site conditions	10018065	89	415	2130	66464	5.48
casirivimab	Infusion related reaction	10051792	Immune system disorders	10021428	89	415	2130	66464	5.48
tozinameran	Pericarditis	10034484	Cardiac disorders	10007541	21	3271	61	63608	5.05
ibrutinib	Dyspepsia	10013946	Gastrointestinal disorders	10017947	13	543	238	66336	4.93
lopinavir\\ritonavir	Lung consolidation	10025080	Respiratory, thoracic and mediastinal disorders	10038738	4	2164	18	64715	3.7
lopinavir\\ritonavir	Interleukin level increased	10063322	Investigations	10022891	4	2164	18	64715	3.7
azithromycin	Cerebral venous thrombosis	10008138	Nervous system disorders	10029205	12	4696	24	62183	4.62
azithromycin	Cerebral venous thrombosis	10008138	Vascular disorders	10047065	12	4696	24	62183	4.62
azithromycin	Atrioventricular block complete	10003673	Cardiac disorders	10007541	12	4696	24	62183	4.62
azithromycin	Subcutaneous emphysema	10042344	Skin and subcutaneous tissue disorders	10040785	7	4696	14	62183	4.14
azithromycin	Subcutaneous emphysema	10042344	Injury, poisoning and procedural complications	10022117	7	4696	14	62183	4.14
azithromycin	Stenotrophomonas infection	10054138	Infections and infestations	10021881	7	4696	14	62183	4.14
remdesivir	Acidosis	10000486	Metabolism and nutrition disorders	10027433	26	6762	35	60117	4.94
remdesivir	Infusion site erythema	10048634	General disorders and administration site conditions	10018065	20	6762	27	60117	4.81
remdesivir	Infusion site erythema	10048634	Injury, poisoning and procedural complications	10022117	20	6762	27	60117	4.81
remdesivir	Infusion site erythema	10048634	Skin and subcutaneous tissue disorders	10040785	20	6762	27	60117	4.81
hydroxychloroquine	Heparin-induced thrombocytopenia	10062506	Blood and lymphatic system disorders	10005329	17	6489	24	60390	4.73
hydroxychloroquine	Heparin-induced thrombocytopenia	10062506	Immune system disorders	10021428	17	6489	24	60390	4.73
hydroxychloroquine	Heparin-induced thrombocytopenia	10062506	Vascular disorders	10047065	17	6489	24	60390	4.73
ibrutinib	Atrial fibrillation	10003658	Cardiac disorders	10007541	33	543	613	66336	5.18
ibrutinib	Nephrolithiasis	10029148	Renal and urinary disorders	10038359	9	543	167	66336	4.64
favipiravir	Haematochezia	10018836	Gastrointestinal disorders	10017947	6	402	151	66477	4.32
favipiravir	Haematochezia	10018836	Vascular disorders	10047065	6	402	151	66477	4.32
ibrutinib	Pericardial effusion	10034474	Cardiac disorders	10007541	4	543	75	66336	3.8
ibrutinib	Nodule	10054107	General disorders and administration site conditions	10018065	4	543	75	66336	3.8
casirivimab\\imdevimab	Blood pressure decreased	10005734	Investigations	10022891	106	3414	303	63465	5.26
azithromycin	Coagulopathy	10009802	Blood and lymphatic system disorders	10005329	26	4696	53	62183	4.9
imdevimab	Blood pressure increased	10005750	Investigations	10022891	24	395	622	66484	5
chloroquine	Electrocardiogram QT prolonged	10014387	Investigations	10022891	22	288	785	66591	4.98
tozinameran	Gastrointestinal infection	10017964	Infections and infestations	10021881	12	3271	36	63608	4.56
tozinameran	Gastrointestinal infection	10017964	Gastrointestinal disorders	10017947	12	3271	36	63608	4.56
azd-1222	Oedema peripheral	10030124	General disorders and administration site conditions	10018065	8	546	150	66333	4.45
azd-1222	Oedema peripheral	10030124	Cardiac disorders	10007541	8	546	150	66333	4.45
azd-1222	Oedema peripheral	10030124	Metabolism and nutrition disorders	10027433	8	546	150	66333	4.45
ibrutinib	Spinal operation	10062262	Surgical and medical procedures	10042613	7	543	132	66336	4.35
tozinameran	Hypotonia	10021118	Nervous system disorders	10029205	6	3271	18	63608	3.96
tozinameran	Hypotonia	10021118	Musculoskeletal and connective tissue disorders	10028395	6	3271	18	63608	3.96
tozinameran	Myopathy	10028641	Musculoskeletal and connective tissue disorders	10028395	5	3271	15	63608	3.73
casirivimab	Blood pressure increased	10005750	Investigations	10022891	25	415	621	66464	4.98
cx-024414	Injection site erythema	10022061	General disorders and administration site conditions	10018065	9	495	187	66384	4.51
cx-024414	Injection site erythema	10022061	Injury, poisoning and procedural complications	10022117	9	495	187	66384	4.51
cx-024414	Injection site erythema	10022061	Skin and subcutaneous tissue disorders	10040785	9	495	187	66384	4.51
favipiravir	Disease progression	10061818	General disorders and administration site conditions	10018065	8	402	205	66477	4.44
lopinavir\\ritonavir	Hepatic failure	10019663	Hepatobiliary disorders	10019805	17	2164	79	64715	4.76
hydroxychloroquine	Hepatitis cholestatic	10019754	Hepatobiliary disorders	10019805	9	6489	13	60390	4.1
bebtelovimab	Hyperhidrosis	10020642	Skin and subcutaneous tissue disorders	10040785	33	466	733	66413	5.02
bebtelovimab	Hyperhidrosis	10020642	General disorders and administration site conditions	10018065	33	466	733	66413	5.02
casirivimab\\imdevimab	Blood pressure systolic decreased	10005758	Investigations	10022891	10	3414	29	63465	4.36
casirivimab\\imdevimab	Feeling hot	10016334	General disorders and administration site conditions	10018065	106	3414	309	63465	5.14
tozinameran	Sensory disturbance	10040026	Nervous system disorders	10029205	20	3271	61	63608	4.73
tocilizumab	Septic shock	10040070	Infections and infestations	10021881	148	4595	316	62284	5.14
tocilizumab	Septic shock	10040070	Vascular disorders	10047065	148	4595	316	62284	5.14
cx-024414	Dyspnoea exertional	10013971	Respiratory, thoracic and mediastinal disorders	10038738	8	495	169	66384	4.33
cx-024414	Dyspnoea exertional	10013971	Cardiac disorders	10007541	8	495	169	66384	4.33
remdesivir	Iron deficiency	10022970	Metabolism and nutrition disorders	10027433	10	6762	14	60117	4.1
casirivimab	Hypoxia	10021143	Respiratory, thoracic and mediastinal disorders	10038738	39	415	985	66464	4.98
bamlanivimab	Blood pressure systolic decreased	10005758	Investigations	10022891	13	4923	26	61956	4.35
tozinameran	Hemiparesis	10019465	Nervous system disorders	10029205	11	3271	34	63608	4.32
sarilumab	Thrombocytopenia	10043554	Blood and lymphatic system disorders	10005329	10	282	376	66597	4.43
ibrutinib	Pulmonary oedema	10037423	Respiratory, thoracic and mediastinal disorders	10038738	9	543	175	66336	4.34
ibrutinib	Pulmonary oedema	10037423	Cardiac disorders	10007541	9	543	175	66336	4.34
remdesivir	Oxygen consumption increased	10059168	Investigations	10022891	12	6762	17	60117	4.19
azd-1222	Injection site swelling	10053425	General disorders and administration site conditions	10018065	6	546	116	66333	4.02
azd-1222	Injection site swelling	10053425	Injury, poisoning and procedural complications	10022117	6	546	116	66333	4.02
ibrutinib	Haemorrhage	10055798	Vascular disorders	10047065	12	543	234	66336	4.48
ibrutinib	Pericarditis	10034484	Cardiac disorders	10007541	4	543	78	66336	3.54
favipiravir	Myocarditis	10028606	Cardiac disorders	10007541	4	402	106	66477	3.54
ibrutinib	Hip arthroplasty	10020096	Surgical and medical procedures	10042613	5	543	98	66336	3.79
azd-1222	Pericarditis	10034484	Cardiac disorders	10007541	4	546	78	66333	3.51
tocilizumab	Enterobacter infection	10051910	Infections and infestations	10021881	11	4595	24	62284	4.17
sarilumab	Pneumothorax	10035759	Respiratory, thoracic and mediastinal disorders	10038738	5	282	190	66597	3.8
ibrutinib	Muscle spasms	10028334	Musculoskeletal and connective tissue disorders	10028395	24	543	473	66336	4.71
chloroquine	Acute respiratory failure	10001053	Respiratory, thoracic and mediastinal disorders	10038738	13	288	485	66591	4.49
chloroquine	Acute respiratory failure	10001053	Metabolism and nutrition disorders	10027433	13	288	485	66591	4.49
casirivimab\\imdevimab	Oxygen saturation decreased	10033318	Investigations	10022891	347	3414	1044	63465	5.06
remdesivir	Disseminated intravascular coagulation	10013442	Blood and lymphatic system disorders	10005329	32	6762	46	60117	4.61
remdesivir	Disseminated intravascular coagulation	10013442	Vascular disorders	10047065	32	6762	46	60117	4.61
ibrutinib	Gait inability	10017581	General disorders and administration site conditions	10018065	12	543	238	66336	4.38
ibrutinib	Gait inability	10017581	Nervous system disorders	10029205	12	543	238	66336	4.38
azd-1222	Hypoglycaemia	10020993	Metabolism and nutrition disorders	10027433	4	546	79	66333	3.43
azd-1222	Hypoglycaemia	10020993	Endocrine disorders	10014698	4	546	79	66333	3.43
tozinameran	Vertigo	10047340	Ear and labyrinth disorders	10013993	42	3271	133	63608	4.73
tozinameran	Vertigo	10047340	Nervous system disorders	10029205	42	3271	133	63608	4.73
tocilizumab	Hepatitis	10019717	Hepatobiliary disorders	10019805	43	4595	95	62284	4.71
tozinameran	Stridor	10042241	Respiratory, thoracic and mediastinal disorders	10038738	6	3271	19	63608	3.64
hydroxychloroquine	Ventricular tachycardia	10047302	Cardiac disorders	10007541	52	6489	79	60390	4.71
tofacitinib	Inflammation	10061218	General disorders and administration site conditions	10018065	9	370	264	66509	4.2
tozinameran	Ocular discomfort	10052143	Eye disorders	10015919	11	3271	35	63608	4.14
remdesivir	Hypercapnia	10020591	Respiratory, thoracic and mediastinal disorders	10038738	11	6762	16	60117	3.96
remdesivir	Hypercapnia	10020591	Metabolism and nutrition disorders	10027433	11	6762	16	60117	3.96
tofacitinib	Pain in extremity	10033425	Musculoskeletal and connective tissue disorders	10028395	44	370	1296	66509	4.77
cx-024414	Ischaemic stroke	10061256	Nervous system disorders	10029205	6	495	132	66384	3.84
cx-024414	Ischaemic stroke	10061256	Vascular disorders	10047065	6	495	132	66384	3.84
cx-024414	Osteoporosis	10031282	Musculoskeletal and connective tissue disorders	10028395	5	495	110	66384	3.66
cx-024414	Osteoporosis	10031282	Metabolism and nutrition disorders	10027433	5	495	110	66384	3.66
casirivimab\\imdevimab	Hyperhidrosis	10020642	Skin and subcutaneous tissue disorders	10040785	189	3414	577	63465	4.92
casirivimab\\imdevimab	Hyperhidrosis	10020642	General disorders and administration site conditions	10018065	189	3414	577	63465	4.92
bebtelovimab	Feeling hot	10016334	General disorders and administration site conditions	10018065	17	466	398	66413	4.48
tozinameran	Pleurisy	10035618	Respiratory, thoracic and mediastinal disorders	10038738	5	3271	16	63608	3.35
ibrutinib	Skin disorder	10040831	Skin and subcutaneous tissue disorders	10040785	8	543	161	66336	4.04
casirivimab\\imdevimab	Cold sweat	10009866	Skin and subcutaneous tissue disorders	10040785	30	3414	92	63465	4.55
casirivimab\\imdevimab	Cold sweat	10009866	General disorders and administration site conditions	10018065	30	3414	92	63465	4.55
bebtelovimab	Lip swelling	10024570	Gastrointestinal disorders	10017947	7	466	165	66413	3.93
bebtelovimab	Lip swelling	10024570	Immune system disorders	10021428	7	466	165	66413	3.93
bebtelovimab	Lip swelling	10024570	Skin and subcutaneous tissue disorders	10040785	7	466	165	66413	3.93
hydroxychloroquine	Premature delivery	10036595	Pregnancy, puerperium and perinatal conditions	10036585	74	6489	114	60390	4.7
nirmatrelvir\\ritonavir	Tongue discolouration	10043949	Gastrointestinal disorders	10017947	12	9517	12	57362	3.81
nirmatrelvir\\ritonavir	Sinus pain	10040747	Respiratory, thoracic and mediastinal disorders	10038738	10	9517	10	57362	3.63
tocilizumab	Brain oedema	10048962	Nervous system disorders	10029205	16	4595	36	62284	4.22
tocilizumab	Brain oedema	10048962	Injury, poisoning and procedural complications	10022117	16	4595	36	62284	4.22
azithromycin	Embolism	10061169	Vascular disorders	10047065	15	4696	33	62183	4.18
tozinameran	Facial paralysis	10016062	Nervous system disorders	10029205	13	3271	42	63608	4.16
tocilizumab	Cytomegalovirus infection	10011831	Infections and infestations	10021881	12	4595	27	62284	4.05
azithromycin	Cholestasis	10008635	Hepatobiliary disorders	10019805	29	4696	64	62183	4.45
azithromycin	Drug reaction with eosinophilia and systemic symptoms	10073508	Skin and subcutaneous tissue disorders	10040785	38	4696	84	62183	4.52
azithromycin	Drug reaction with eosinophilia and systemic symptoms	10073508	Immune system disorders	10021428	38	4696	84	62183	4.52
azd-1222	Leukopenia	10024384	Blood and lymphatic system disorders	10005329	7	546	142	66333	3.86
ibrutinib	Hypersomnia	10020765	Nervous system disorders	10029205	5	543	102	66336	3.55
ibrutinib	Hypersomnia	10020765	Psychiatric disorders	10037175	5	543	102	66336	3.55
ibrutinib	Rash macular	10037867	Skin and subcutaneous tissue disorders	10040785	5	543	102	66336	3.55
cx-024414	Eosinophilia	10014950	Blood and lymphatic system disorders	10005329	5	495	112	66384	3.55
hydroxychloroquine	Hepatitis	10019717	Hepatobiliary disorders	10019805	54	6489	84	60390	4.57
azd-1222	Multiple sclerosis relapse	10048393	Nervous system disorders	10029205	6	546	122	66333	3.71
bamlanivimab	Mental status changes	10048294	Psychiatric disorders	10037175	54	4923	114	61956	4.58
cx-024414	Blood sodium decreased	10005802	Investigations	10022891	4	495	90	66384	3.25
bebtelovimab	Hot flush	10060800	Vascular disorders	10047065	7	466	168	66413	3.82
bebtelovimab	Hot flush	10060800	General disorders and administration site conditions	10018065	7	466	168	66413	3.82
bebtelovimab	Hot flush	10060800	Reproductive system and breast disorders	10038604	7	466	168	66413	3.82
sarilumab	Candida infection	10074170	Infections and infestations	10021881	4	282	159	66597	3.26
imdevimab	Body temperature increased	10005911	Investigations	10022891	8	395	227	66484	3.92
etesevimab	Pulse absent	10037469	Investigations	10022891	7	1141	68	65738	3.76
hydroxychloroquine	Liver injury	10067125	Hepatobiliary disorders	10019805	71	6489	112	60390	4.56
hydroxychloroquine	Liver injury	10067125	Injury, poisoning and procedural complications	10022117	71	6489	112	60390	4.56
azd-1222	Urinary incontinence	10046543	Renal and urinary disorders	10038359	5	546	103	66333	3.46
azd-1222	Urinary incontinence	10046543	Nervous system disorders	10029205	5	546	103	66333	3.46
azithromycin	Brain oedema	10048962	Nervous system disorders	10029205	16	4696	36	62183	4.09
azithromycin	Brain oedema	10048962	Injury, poisoning and procedural complications	10022117	16	4696	36	62183	4.09
ibrutinib	Hypoacusis	10048865	Ear and labyrinth disorders	10013993	4	543	83	66336	3.17
hydroxychloroquine	Hypocalcaemia	10020947	Metabolism and nutrition disorders	10027433	12	6489	19	60390	3.82
cx-024414	Blister	10005191	Skin and subcutaneous tissue disorders	10040785	5	495	114	66384	3.44
cx-024414	Blister	10005191	Injury, poisoning and procedural complications	10022117	5	495	114	66384	3.44
bebtelovimab	Hypersensitivity	10020751	Immune system disorders	10021428	22	466	538	66413	4.31
bebtelovimab	Anaphylactic reaction	10002198	Immune system disorders	10021428	11	466	269	66413	4.02
bebtelovimab	Anaphylactic reaction	10002198	Vascular disorders	10047065	11	466	269	66413	4.02
cx-024414	Injection site bruising	10022052	General disorders and administration site conditions	10018065	6	495	138	66384	3.57
cx-024414	Injection site bruising	10022052	Injury, poisoning and procedural complications	10022117	6	495	138	66384	3.57
cx-024414	Injection site bruising	10022052	Skin and subcutaneous tissue disorders	10040785	6	495	138	66384	3.57
cx-024414	Injection site bruising	10022052	Vascular disorders	10047065	6	495	138	66384	3.57
bebtelovimab	Presyncope	10036653	Nervous system disorders	10029205	6	466	147	66413	3.57
bebtelovimab	Presyncope	10036653	Cardiac disorders	10007541	6	466	147	66413	3.57
bebtelovimab	Presyncope	10036653	Vascular disorders	10047065	6	466	147	66413	3.57
tocilizumab	Multi-organ disorder	10058092	General disorders and administration site conditions	10018065	6	4595	14	62284	3.21
azd-1222	Feeling cold	10016326	General disorders and administration site conditions	10018065	8	546	168	66333	3.77
azithromycin	Obstructive airways disorder	10061877	Respiratory, thoracic and mediastinal disorders	10038738	7	4696	16	62183	3.36
nirmatrelvir\\ritonavir	Upper-airway cough syndrome	10070488	Respiratory, thoracic and mediastinal disorders	10038738	23	9517	24	57362	4.01
nirmatrelvir\\ritonavir	Paranasal sinus discomfort	10052438	Respiratory, thoracic and mediastinal disorders	10038738	22	9517	23	57362	3.98
tozinameran	Decreased immune responsiveness	10011968	Immune system disorders	10021428	8	3271	27	63608	3.56
etesevimab	Cyanosis	10011703	Vascular disorders	10047065	6	1141	60	65738	3.45
etesevimab	Cyanosis	10011703	Cardiac disorders	10007541	6	1141	60	65738	3.45
etesevimab	Cyanosis	10011703	Respiratory, thoracic and mediastinal disorders	10038738	6	1141	60	65738	3.45
etesevimab	Bronchospasm	10006482	Respiratory, thoracic and mediastinal disorders	10038738	4	1141	40	65738	2.97
etesevimab	Bronchospasm	10006482	Immune system disorders	10021428	4	1141	40	65738	2.97
casirivimab\\imdevimab	Injection site urticaria	10022107	General disorders and administration site conditions	10018065	13	3414	42	63465	3.89
casirivimab\\imdevimab	Injection site urticaria	10022107	Immune system disorders	10021428	13	3414	42	63465	3.89
casirivimab\\imdevimab	Injection site urticaria	10022107	Injury, poisoning and procedural complications	10022117	13	3414	42	63465	3.89
casirivimab\\imdevimab	Injection site urticaria	10022107	Skin and subcutaneous tissue disorders	10040785	13	3414	42	63465	3.89
lopinavir\\ritonavir	Foetal death	10055690	Pregnancy, puerperium and perinatal conditions	10036585	5	2164	26	64715	3.15
lopinavir\\ritonavir	Foetal death	10055690	General disorders and administration site conditions	10018065	5	2164	26	64715	3.15
remdesivir	Shock haemorrhagic	10049771	Vascular disorders	10047065	20	6762	31	60117	3.98
remdesivir	Shock haemorrhagic	10049771	Metabolism and nutrition disorders	10027433	20	6762	31	60117	3.98
azithromycin	Pneumomediastinum	10050184	Respiratory, thoracic and mediastinal disorders	10038738	16	4696	37	62183	3.93
bebtelovimab	Productive cough	10036790	Respiratory, thoracic and mediastinal disorders	10038738	8	466	199	66413	3.71
hydroxychloroquine	Stenotrophomonas infection	10054138	Infections and infestations	10021881	8	6489	13	60390	3.32
azd-1222	Joint stiffness	10023230	Musculoskeletal and connective tissue disorders	10028395	5	546	106	66333	3.29
sarilumab	Encephalopathy	10014625	Nervous system disorders	10029205	4	282	165	66597	3.06
casirivimab\\imdevimab	Pelvic pain	10034263	Reproductive system and breast disorders	10038604	8	3414	26	63465	3.51
casirivimab\\imdevimab	Pelvic pain	10034263	Gastrointestinal disorders	10017947	8	3414	26	63465	3.51
casirivimab\\imdevimab	Pelvic pain	10034263	Renal and urinary disorders	10038359	8	3414	26	63465	3.51
remdesivir	Cytomegalovirus viraemia	10058854	Infections and infestations	10021881	9	6762	14	60117	3.41
remdesivir	Bipolar disorder	10057667	Psychiatric disorders	10037175	9	6762	14	60117	3.41
tozinameran	Subarachnoid haemorrhage	10042316	Nervous system disorders	10029205	7	3271	24	63608	3.35
tozinameran	Subarachnoid haemorrhage	10042316	Injury, poisoning and procedural complications	10022117	7	3271	24	63608	3.35
tozinameran	Subarachnoid haemorrhage	10042316	Vascular disorders	10047065	7	3271	24	63608	3.35
tofacitinib	Condition aggravated	10010264	General disorders and administration site conditions	10018065	41	370	1301	66509	4.32
hydroxychloroquine	Pneumatosis intestinalis	10057030	Gastrointestinal disorders	10017947	14	6489	23	60390	3.72
bebtelovimab	Pharyngeal swelling	10082270	Respiratory, thoracic and mediastinal disorders	10038738	5	466	126	66413	3.23
azithromycin	Rash maculo-papular	10037868	Skin and subcutaneous tissue disorders	10040785	37	4696	87	62183	4.16
remdesivir	Oliguria	10030302	Renal and urinary disorders	10038359	12	6762	19	60117	3.56
cx-024414	Influenza like illness	10022004	General disorders and administration site conditions	10018065	9	495	215	66384	3.67
tozinameran	Influenza like illness	10022004	General disorders and administration site conditions	10018065	50	3271	174	63608	4.22
bamlanivimab	Respiratory rate increased	10038712	Investigations	10022891	28	4923	63	61956	4.03
cx-024414	Cardio-respiratory arrest	10007617	Cardiac disorders	10007541	9	495	216	66384	3.65
cx-024414	Cardio-respiratory arrest	10007617	Respiratory, thoracic and mediastinal disorders	10038738	9	495	216	66384	3.65
casirivimab\\imdevimab	Blood pressure systolic increased	10005760	Investigations	10022891	18	3414	60	63465	3.89
tocilizumab	Nosocomial infection	10029803	Infections and infestations	10021881	7	4595	17	62284	3.17
tozinameran	Muscular weakness	10028372	Musculoskeletal and connective tissue disorders	10028395	77	3271	269	63608	4.28
tozinameran	Muscular weakness	10028372	Nervous system disorders	10029205	77	3271	269	63608	4.28
lopinavir\\ritonavir	Drug-induced liver injury	10072268	Hepatobiliary disorders	10019805	21	2164	113	64715	3.97
lopinavir\\ritonavir	Drug-induced liver injury	10072268	Injury, poisoning and procedural complications	10022117	21	2164	113	64715	3.97
nirmatrelvir\\ritonavir	Tongue disorder	10043951	Gastrointestinal disorders	10017947	12	9517	13	57362	3.37
remdesivir	Respiratory acidosis	10038661	Respiratory, thoracic and mediastinal disorders	10038738	10	6762	16	60117	3.36
remdesivir	Respiratory acidosis	10038661	Metabolism and nutrition disorders	10027433	10	6762	16	60117	3.36
cx-024414	Platelet count decreased	10035528	Investigations	10022891	11	495	267	66384	3.72
tofacitinib	Interstitial lung disease	10022611	Respiratory, thoracic and mediastinal disorders	10038738	4	370	130	66509	2.84
tofacitinib	Interstitial lung disease	10022611	Immune system disorders	10021428	4	370	130	66509	2.84
ritonavir	Dysgeusia	10013911	Nervous system disorders	10029205	55	373	1778	66506	4.24
ritonavir	Dysgeusia	10013911	Gastrointestinal disorders	10017947	55	373	1778	66506	4.24
casirivimab	Flushing	10016825	Vascular disorders	10047065	26	415	756	66464	4.05
casirivimab	Flushing	10016825	General disorders and administration site conditions	10018065	26	415	756	66464	4.05
casirivimab	Flushing	10016825	Skin and subcutaneous tissue disorders	10040785	26	415	756	66464	4.05
ibrutinib	Peripheral swelling	10048959	General disorders and administration site conditions	10018065	28	543	622	66336	4.05
ibrutinib	Peripheral swelling	10048959	Cardiac disorders	10007541	28	543	622	66336	4.05
cx-024414	Loss of consciousness	10024855	Nervous system disorders	10029205	22	495	536	66384	3.98
tozinameran	Hepatic cytolysis	10049199	Hepatobiliary disorders	10019805	26	3271	92	63608	3.96
tocilizumab	Fungaemia	10017523	Infections and infestations	10021881	15	4595	37	62284	3.68
tozinameran	Migraine	10027599	Nervous system disorders	10029205	60	3271	213	63608	4.15
tozinameran	Migraine	10027599	Vascular disorders	10047065	60	3271	213	63608	4.15
tozinameran	Immunisation reaction	10021432	Immune system disorders	10021428	11	3271	39	63608	3.53
tozinameran	Immunisation reaction	10021432	Injury, poisoning and procedural complications	10022117	11	3271	39	63608	3.53
azd-1222	Balance disorder	10049848	Nervous system disorders	10029205	10	546	222	66333	3.6
azd-1222	Balance disorder	10049848	General disorders and administration site conditions	10018065	10	546	222	66333	3.6
cx-024414	Speech disorder	10041466	Nervous system disorders	10029205	6	495	147	66384	3.22
cx-024414	Speech disorder	10041466	Psychiatric disorders	10037175	6	495	147	66384	3.22
cx-024414	Speech disorder	10041466	Respiratory, thoracic and mediastinal disorders	10038738	6	495	147	66384	3.22
bamlanivimab	Oxygen saturation decreased	10033318	Investigations	10022891	421	4923	970	61956	4.34
casirivimab\\imdevimab	Troponin increased	10058267	Investigations	10022891	22	3414	75	63465	3.84
azithromycin	Neuroleptic malignant syndrome	10029282	Nervous system disorders	10029205	7	4696	17	62183	3.04
azithromycin	Neuroleptic malignant syndrome	10029282	General disorders and administration site conditions	10018065	7	4696	17	62183	3.04
azithromycin	Neuroleptic malignant syndrome	10029282	Injury, poisoning and procedural complications	10022117	7	4696	17	62183	3.04
azithromycin	Neuroleptic malignant syndrome	10029282	Musculoskeletal and connective tissue disorders	10028395	7	4696	17	62183	3.04
azithromycin	Myasthenia gravis crisis	10062758	Nervous system disorders	10029205	7	4696	17	62183	3.04
azithromycin	Myasthenia gravis crisis	10062758	Immune system disorders	10021428	7	4696	17	62183	3.04
azithromycin	Myasthenia gravis crisis	10062758	Musculoskeletal and connective tissue disorders	10028395	7	4696	17	62183	3.04
cx-024414	Multiple sclerosis relapse	10048393	Nervous system disorders	10029205	5	495	123	66384	3.02
tocilizumab	Neutropenia	10029354	Blood and lymphatic system disorders	10005329	69	4595	172	62284	4.12
lopinavir\\ritonavir	Immunosuppressant drug level increased	10062015	Investigations	10022891	12	2164	66	64715	3.59
tozinameran	Mitral valve incompetence	10027727	Cardiac disorders	10007541	7	3271	25	63608	3.13
lopinavir\\ritonavir	Acute pulmonary oedema	10001029	Respiratory, thoracic and mediastinal disorders	10038738	4	2164	22	64715	2.54
lopinavir\\ritonavir	Acute pulmonary oedema	10001029	Cardiac disorders	10007541	4	2164	22	64715	2.54
imdevimab	Swollen tongue	10042727	Gastrointestinal disorders	10017947	4	395	124	66484	2.74
imdevimab	Swollen tongue	10042727	Immune system disorders	10021428	4	395	124	66484	2.74
imdevimab	Swollen tongue	10042727	Skin and subcutaneous tissue disorders	10040785	4	395	124	66484	2.74
azithromycin	Hepatitis acute	10019727	Hepatobiliary disorders	10019805	9	4696	22	62183	3.25
casirivimab\\imdevimab	Respiratory depression	10038678	Respiratory, thoracic and mediastinal disorders	10038738	7	3414	24	63465	3.1
casirivimab\\imdevimab	Respiratory depression	10038678	Nervous system disorders	10029205	7	3414	24	63465	3.1
hydroxychloroquine	Coagulopathy	10009802	Blood and lymphatic system disorders	10005329	29	6489	50	60390	3.82
sarilumab	Shock	10040560	Vascular disorders	10047065	4	282	175	66597	2.73
tozinameran	Breast pain	10006298	Reproductive system and breast disorders	10038604	5	3271	18	63608	2.71
tozinameran	Bone pain	10006002	Musculoskeletal and connective tissue disorders	10028395	29	3271	105	63608	3.86
imdevimab	Unresponsive to stimuli	10045555	Nervous system disorders	10029205	6	395	188	66484	3.13
lopinavir\\ritonavir	Hepatic function abnormal	10019670	Hepatobiliary disorders	10019805	19	2164	106	64715	3.73
tozinameran	Lymphadenopathy	10025197	Blood and lymphatic system disorders	10005329	41	3271	149	63608	3.94
azd-1222	Pollakiuria	10036018	Renal and urinary disorders	10038359	4	546	91	66333	2.63
imdevimab	Flushing	10016825	Vascular disorders	10047065	24	395	758	66484	3.85
imdevimab	Flushing	10016825	General disorders and administration site conditions	10018065	24	395	758	66484	3.85
imdevimab	Flushing	10016825	Skin and subcutaneous tissue disorders	10040785	24	395	758	66484	3.85
remdesivir	Hepatic failure	10019663	Hepatobiliary disorders	10019805	36	6762	60	60117	3.82
sarilumab	Deep vein thrombosis	10051055	Vascular disorders	10047065	7	282	310	66597	3.23
tofacitinib	Spinal operation	10062262	Surgical and medical procedures	10042613	4	370	135	66509	2.64
remdesivir	Acute kidney injury	10069339	Renal and urinary disorders	10038359	486	6762	812	60117	4.2
ibrutinib	Dry eye	10013774	Eye disorders	10015919	4	543	92	66336	2.6
azithromycin	Methaemoglobinaemia	10027496	Blood and lymphatic system disorders	10005329	10	4696	25	62183	3.22
tocilizumab	Staphylococcal sepsis	10056430	Infections and infestations	10021881	9	4595	23	62284	3.14
tozinameran	Muscle disorder	10028300	Musculoskeletal and connective tissue disorders	10028395	6	3271	22	63608	2.84
tozinameran	Dermatitis allergic	10012434	Skin and subcutaneous tissue disorders	10040785	6	3271	22	63608	2.84
tozinameran	Dermatitis allergic	10012434	Immune system disorders	10021428	6	3271	22	63608	2.84
casirivimab\\imdevimab	Urticaria	10046735	Skin and subcutaneous tissue disorders	10040785	159	3414	560	63465	4.09
casirivimab\\imdevimab	Urticaria	10046735	Immune system disorders	10021428	159	3414	560	63465	4.09
lopinavir\\ritonavir	Face oedema	10016029	General disorders and administration site conditions	10018065	6	2164	34	64715	2.9
lopinavir\\ritonavir	Face oedema	10016029	Immune system disorders	10021428	6	2164	34	64715	2.9
lopinavir\\ritonavir	Face oedema	10016029	Skin and subcutaneous tissue disorders	10040785	6	2164	34	64715	2.9
tocilizumab	Cytokine release syndrome	10052015	Immune system disorders	10021428	7	4595	18	62284	2.88
bebtelovimab	Tachycardia	10043071	Cardiac disorders	10007541	22	466	596	66413	3.74
hydroxychloroquine	Atrioventricular block complete	10003673	Cardiac disorders	10007541	13	6489	23	60390	3.29
tozinameran	Decreased activity	10011953	General disorders and administration site conditions	10018065	7	3271	26	63608	2.94
tozinameran	Decreased activity	10011953	Psychiatric disorders	10037175	7	3271	26	63608	2.94
imdevimab	Acute respiratory failure	10001053	Respiratory, thoracic and mediastinal disorders	10038738	15	395	483	66484	3.58
imdevimab	Acute respiratory failure	10001053	Metabolism and nutrition disorders	10027433	15	395	483	66484	3.58
bamlanivimab	Chills	10008531	General disorders and administration site conditions	10018065	423	4923	1021	61956	4.09
bamlanivimab	Chills	10008531	Musculoskeletal and connective tissue disorders	10028395	423	4923	1021	61956	4.09
favipiravir	Ventricular tachycardia	10047302	Cardiac disorders	10007541	4	402	127	66477	2.52
cx-024414	Hypersomnia	10020765	Nervous system disorders	10029205	4	495	103	66384	2.5
cx-024414	Hypersomnia	10020765	Psychiatric disorders	10037175	4	495	103	66384	2.5
cx-024414	Disorientation	10013395	Psychiatric disorders	10037175	4	495	103	66384	2.5
cx-024414	Disorientation	10013395	Nervous system disorders	10029205	4	495	103	66384	2.5
cx-024414	Coronary artery occlusion	10011086	Cardiac disorders	10007541	4	495	103	66384	2.5
cx-024414	Coronary artery occlusion	10011086	Injury, poisoning and procedural complications	10022117	4	495	103	66384	2.5
cx-024414	Coronary artery occlusion	10011086	Vascular disorders	10047065	4	495	103	66384	2.5
tozinameran	Eczema	10014184	Skin and subcutaneous tissue disorders	10040785	19	3271	71	63608	3.54
azd-1222	Deep vein thrombosis	10051055	Vascular disorders	10047065	13	546	304	66333	3.47
azd-1222	Chills	10008531	General disorders and administration site conditions	10018065	59	546	1385	66333	3.9
azd-1222	Chills	10008531	Musculoskeletal and connective tissue disorders	10028395	59	546	1385	66333	3.9
lopinavir\\ritonavir	Myoclonus	10028622	Nervous system disorders	10029205	9	2164	52	64715	3.15
azithromycin	Mitral valve incompetence	10027727	Cardiac disorders	10007541	9	4696	23	62183	3.02
azd-1222	Myalgia	10028411	Musculoskeletal and connective tissue disorders	10028395	30	546	705	66333	3.74
bebtelovimab	Dizziness	10013573	Nervous system disorders	10029205	64	466	1766	66413	3.9
bebtelovimab	Dizziness	10013573	Cardiac disorders	10007541	64	466	1766	66413	3.9
bebtelovimab	Dizziness	10013573	Vascular disorders	10047065	64	466	1766	66413	3.9
lopinavir\\ritonavir	Candida infection	10074170	Infections and infestations	10021881	24	2164	139	64715	3.62
remdesivir	Lactic acidosis	10023676	Metabolism and nutrition disorders	10027433	18	6762	31	60117	3.37
casirivimab\\imdevimab	Atrioventricular block first degree	10003674	Cardiac disorders	10007541	5	3414	18	63465	2.47
cx-024414	Urinary incontinence	10046543	Renal and urinary disorders	10038359	4	495	104	66384	2.45
cx-024414	Urinary incontinence	10046543	Nervous system disorders	10029205	4	495	104	66384	2.45
tozinameran	Irritability	10022998	Psychiatric disorders	10037175	18	3271	68	63608	3.47
tozinameran	Irritability	10022998	General disorders and administration site conditions	10018065	18	3271	68	63608	3.47
tozinameran	Petechiae	10034754	Skin and subcutaneous tissue disorders	10040785	9	3271	34	63608	3.07
tozinameran	Petechiae	10034754	Blood and lymphatic system disorders	10005329	9	3271	34	63608	3.07
tozinameran	Petechiae	10034754	Vascular disorders	10047065	9	3271	34	63608	3.07
tofacitinib	Arthralgia	10003239	Musculoskeletal and connective tissue disorders	10028395	46	370	1608	66509	3.82
casirivimab\\imdevimab	Unresponsive to stimuli	10045555	Nervous system disorders	10029205	42	3414	152	63465	3.74
ibrutinib	Hip fracture	10020100	Injury, poisoning and procedural complications	10022117	4	543	95	66336	2.43
ibrutinib	Hip fracture	10020100	Musculoskeletal and connective tissue disorders	10028395	4	543	95	66336	2.43
nirmatrelvir\\ritonavir	Sinus congestion	10040742	Respiratory, thoracic and mediastinal disorders	10038738	40	9517	47	57362	3.61
lopinavir\\ritonavir	Atrioventricular block	10003671	Cardiac disorders	10007541	6	2164	35	64715	2.76
ibrutinib	Depressed mood	10012374	Psychiatric disorders	10037175	5	543	119	66336	2.7
bamlanivimab	Hypoxia	10021143	Respiratory, thoracic and mediastinal disorders	10038738	296	4923	728	61956	3.98
cx-024414	Head injury	10019196	Injury, poisoning and procedural complications	10022117	5	495	131	66384	2.69
etesevimab	Lip swelling	10024570	Gastrointestinal disorders	10017947	14	1141	158	65738	3.39
etesevimab	Lip swelling	10024570	Immune system disorders	10021428	14	1141	158	65738	3.39
etesevimab	Lip swelling	10024570	Skin and subcutaneous tissue disorders	10040785	14	1141	158	65738	3.39
casirivimab	Unresponsive to stimuli	10045555	Nervous system disorders	10029205	6	415	188	66464	2.87
tocilizumab	Eosinophilia	10014950	Blood and lymphatic system disorders	10005329	32	4595	85	62284	3.6
tozinameran	Pancreatitis acute	10033647	Gastrointestinal disorders	10017947	21	3271	80	63608	3.48
nirmatrelvir\\ritonavir	Coronavirus test positive	10070255	Investigations	10022891	11	9517	13	57362	2.87
favipiravir	Drug-induced liver injury	10072268	Hepatobiliary disorders	10019805	4	402	130	66477	2.4
favipiravir	Drug-induced liver injury	10072268	Injury, poisoning and procedural complications	10022117	4	402	130	66477	2.4
tocilizumab	Blood culture positive	10005488	Investigations	10022891	9	4595	24	62284	2.93
tocilizumab	Hypogammaglobulinaemia	10020983	Immune system disorders	10021428	9	4595	24	62284	2.93
bebtelovimab	Erythema	10015150	Skin and subcutaneous tissue disorders	10040785	24	466	674	66413	3.58
tozinameran	Hiccups	10020039	Respiratory, thoracic and mediastinal disorders	10038738	6	3271	23	63608	2.62
tozinameran	Hiccups	10020039	Gastrointestinal disorders	10017947	6	3271	23	63608	2.62
casirivimab\\imdevimab	Hyperventilation	10020910	Respiratory, thoracic and mediastinal disorders	10038738	6	3414	22	63465	2.61
casirivimab\\imdevimab	Hyperventilation	10020910	Psychiatric disorders	10037175	6	3414	22	63465	2.61
tozinameran	Vaccination complication	10046861	Injury, poisoning and procedural complications	10022117	50	3271	192	63608	3.7
tozinameran	Vaccination complication	10046861	Immune system disorders	10021428	50	3271	192	63608	3.7
tozinameran	Sleep apnoea syndrome	10040979	Respiratory, thoracic and mediastinal disorders	10038738	13	3271	50	63608	3.22
tozinameran	Sleep apnoea syndrome	10040979	Nervous system disorders	10029205	13	3271	50	63608	3.22
tozinameran	Sleep apnoea syndrome	10040979	Psychiatric disorders	10037175	13	3271	50	63608	3.22
tocilizumab	Staphylococcal infection	10058080	Infections and infestations	10021881	66	4595	177	62284	3.73
tozinameran	Herpes zoster	10019974	Infections and infestations	10021881	47	3271	181	63608	3.67
tozinameran	Herpes zoster	10019974	Nervous system disorders	10029205	47	3271	181	63608	3.67
tozinameran	Herpes zoster	10019974	Skin and subcutaneous tissue disorders	10040785	47	3271	181	63608	3.67
tofacitinib	Sinusitis	10040753	Infections and infestations	10021881	8	370	285	66509	3.04
tofacitinib	Sinusitis	10040753	Respiratory, thoracic and mediastinal disorders	10038738	8	370	285	66509	3.04
tocilizumab	Infection	10021789	Infections and infestations	10021881	103	4595	277	62284	3.79
casirivimab\\imdevimab	Tremor	10044565	Nervous system disorders	10029205	136	3414	505	63465	3.81
hydroxychloroquine	Osteomyelitis	10031252	Infections and infestations	10021881	14	6489	26	60390	3.1
hydroxychloroquine	Osteomyelitis	10031252	Musculoskeletal and connective tissue disorders	10028395	14	6489	26	60390	3.1
bebtelovimab	Pallor	10033546	Vascular disorders	10047065	6	466	171	66413	2.75
bebtelovimab	Pallor	10033546	General disorders and administration site conditions	10018065	6	466	171	66413	2.75
bebtelovimab	Pallor	10033546	Skin and subcutaneous tissue disorders	10040785	6	466	171	66413	2.75
hydroxychloroquine	Mixed liver injury	10066758	Hepatobiliary disorders	10019805	22	6489	41	60390	3.31
ibrutinib	Haemoglobin decreased	10018884	Investigations	10022891	12	543	294	66336	3.22
tocilizumab	Interstitial lung disease	10022611	Respiratory, thoracic and mediastinal disorders	10038738	36	4595	98	62284	3.52
tocilizumab	Interstitial lung disease	10022611	Immune system disorders	10021428	36	4595	98	62284	3.52
azd-1222	Pleural effusion	10035598	Respiratory, thoracic and mediastinal disorders	10038738	5	546	122	66333	2.55
lopinavir\\ritonavir	Electrocardiogram QT prolonged	10014387	Investigations	10022891	115	2164	692	64715	3.76
casirivimab	Acute respiratory failure	10001053	Respiratory, thoracic and mediastinal disorders	10038738	15	415	483	66464	3.31
casirivimab	Acute respiratory failure	10001053	Metabolism and nutrition disorders	10027433	15	415	483	66464	3.31
tocilizumab	Heparin-induced thrombocytopenia	10062506	Blood and lymphatic system disorders	10005329	11	4595	30	62284	2.98
tocilizumab	Heparin-induced thrombocytopenia	10062506	Immune system disorders	10021428	11	4595	30	62284	2.98
tocilizumab	Heparin-induced thrombocytopenia	10062506	Vascular disorders	10047065	11	4595	30	62284	2.98
etesevimab	Muscle tightness	10049816	Musculoskeletal and connective tissue disorders	10028395	5	1141	58	65738	2.48
etesevimab	Retching	10038776	Gastrointestinal disorders	10017947	8	1141	93	65738	2.91
casirivimab\\imdevimab	Heart rate decreased	10019301	Investigations	10022891	69	3414	259	63465	3.65
tozinameran	Cognitive disorder	10057668	Nervous system disorders	10029205	16	3271	63	63608	3.21
tozinameran	Cognitive disorder	10057668	Psychiatric disorders	10037175	16	3271	63	63608	3.21
cx-024414	Peripheral swelling	10048959	General disorders and administration site conditions	10018065	23	495	627	66384	3.42
cx-024414	Peripheral swelling	10048959	Cardiac disorders	10007541	23	495	627	66384	3.42
casirivimab	Body temperature increased	10005911	Investigations	10022891	7	415	228	66464	2.81
casirivimab\\imdevimab	Body temperature increased	10005911	Investigations	10022891	49	3414	186	63465	3.53
ibrutinib	Urinary tract infection	10046571	Infections and infestations	10021881	23	543	573	66336	3.4
ibrutinib	Urinary tract infection	10046571	Renal and urinary disorders	10038359	23	543	573	66336	3.4
hydroxychloroquine	Hypovolaemic shock	10021138	Vascular disorders	10047065	10	6489	19	60390	2.75
imdevimab	Chest discomfort	10008469	General disorders and administration site conditions	10018065	26	395	895	66484	3.43
imdevimab	Chest discomfort	10008469	Cardiac disorders	10007541	26	395	895	66484	3.43
imdevimab	Chest discomfort	10008469	Respiratory, thoracic and mediastinal disorders	10038738	26	395	895	66484	3.43
bamlanivimab	Lung infiltration	10025102	Respiratory, thoracic and mediastinal disorders	10038738	33	4923	85	61956	3.4
ibrutinib	Weight increased	10047899	Investigations	10022891	14	543	350	66336	3.2
bamlanivimab	Oxygen saturation abnormal	10033317	Investigations	10022891	7	4923	18	61956	2.5
imdevimab	Dyspnoea exertional	10013971	Respiratory, thoracic and mediastinal disorders	10038738	5	395	172	66484	2.47
imdevimab	Dyspnoea exertional	10013971	Cardiac disorders	10007541	5	395	172	66484	2.47
tofacitinib	Swelling	10042674	General disorders and administration site conditions	10018065	8	370	295	66509	2.86
imdevimab	Wheezing	10047924	Respiratory, thoracic and mediastinal disorders	10038738	7	395	242	66484	2.76
lopinavir\\ritonavir	Respiratory tract infection	10062352	Infections and infestations	10021881	7	2164	43	64715	2.65
lopinavir\\ritonavir	Respiratory tract infection	10062352	Respiratory, thoracic and mediastinal disorders	10038738	7	2164	43	64715	2.65
tozinameran	Carotid artery occlusion	10048964	Nervous system disorders	10029205	5	3271	20	63608	2.2
tozinameran	Carotid artery occlusion	10048964	Vascular disorders	10047065	5	3271	20	63608	2.2
tozinameran	Hyperthyroidism	10020850	Endocrine disorders	10014698	5	3271	20	63608	2.2
tozinameran	Hyperthyroidism	10020850	Metabolism and nutrition disorders	10027433	5	3271	20	63608	2.2
etesevimab	Unresponsive to stimuli	10045555	Nervous system disorders	10029205	15	1141	179	65738	3.14
hydroxychloroquine	Hypomagnesaemia	10021027	Metabolism and nutrition disorders	10027433	14	6489	27	60390	2.92
cx-024414	Asthma	10003553	Respiratory, thoracic and mediastinal disorders	10038738	6	495	167	66384	2.57
cx-024414	Asthma	10003553	Immune system disorders	10021428	6	495	167	66384	2.57
lopinavir\\ritonavir	Atrioventricular block complete	10003673	Cardiac disorders	10007541	5	2164	31	64715	2.25
cx-024414	Chills	10008531	General disorders and administration site conditions	10018065	50	495	1394	66384	3.5
cx-024414	Chills	10008531	Musculoskeletal and connective tissue disorders	10028395	50	495	1394	66384	3.5
casirivimab\\imdevimab	Pneumonia viral	10035737	Infections and infestations	10021881	15	3414	58	63465	3.05
casirivimab\\imdevimab	Pneumonia viral	10035737	Respiratory, thoracic and mediastinal disorders	10038738	15	3414	58	63465	3.05
hydroxychloroquine	Toxic epidermal necrolysis	10044223	Skin and subcutaneous tissue disorders	10040785	15	6489	29	60390	2.94
hydroxychloroquine	Toxic epidermal necrolysis	10044223	Immune system disorders	10021428	15	6489	29	60390	2.94
hydroxychloroquine	Toxic epidermal necrolysis	10044223	Infections and infestations	10021881	15	6489	29	60390	2.94
hydroxychloroquine	Toxic epidermal necrolysis	10044223	Injury, poisoning and procedural complications	10022117	15	6489	29	60390	2.94
tocilizumab	Fungal infection	10017533	Infections and infestations	10021881	28	4595	79	62284	3.26
etesevimab	Infusion site extravasation	10064774	General disorders and administration site conditions	10018065	14	1141	168	65738	3.08
etesevimab	Infusion site extravasation	10064774	Injury, poisoning and procedural complications	10022117	14	1141	168	65738	3.08
etesevimab	Paraesthesia oral	10057372	Gastrointestinal disorders	10017947	9	1141	108	65738	2.83
etesevimab	Paraesthesia oral	10057372	Nervous system disorders	10029205	9	1141	108	65738	2.83
casirivimab\\imdevimab	Feeling cold	10016326	General disorders and administration site conditions	10018065	36	3414	140	63465	3.34
azithromycin	Erythema multiforme	10015218	Skin and subcutaneous tissue disorders	10040785	13	4696	36	62183	2.9
azithromycin	Erythema multiforme	10015218	Immune system disorders	10021428	13	4696	36	62183	2.9
tocilizumab	Obstructive airways disorder	10061877	Respiratory, thoracic and mediastinal disorders	10038738	6	4595	17	62284	2.24
casirivimab\\imdevimab	Hypoxia	10021143	Respiratory, thoracic and mediastinal disorders	10038738	209	3414	815	63465	3.61
bebtelovimab	Chest pain	10008479	General disorders and administration site conditions	10018065	33	466	986	66413	3.37
bebtelovimab	Chest pain	10008479	Cardiac disorders	10007541	33	466	986	66413	3.37
bebtelovimab	Chest pain	10008479	Respiratory, thoracic and mediastinal disorders	10038738	33	466	986	66413	3.37
imdevimab	Heart rate decreased	10019301	Investigations	10022891	9	395	319	66484	2.83
cx-024414	Road traffic accident	10039203	Injury, poisoning and procedural complications	10022117	4	495	113	66384	2.05
tocilizumab	Acute hepatic failure	10000804	Hepatobiliary disorders	10019805	14	4595	40	62284	2.9
remdesivir	Sinus node dysfunction	10075889	Cardiac disorders	10007541	8	6762	15	60117	2.38
ibrutinib	Disorientation	10013395	Psychiatric disorders	10037175	4	543	103	66336	2.03
ibrutinib	Disorientation	10013395	Nervous system disorders	10029205	4	543	103	66336	2.03
tozinameran	Tinnitus	10043882	Ear and labyrinth disorders	10013993	28	3271	115	63608	3.22
tozinameran	Tinnitus	10043882	Nervous system disorders	10029205	28	3271	115	63608	3.22
bamlanivimab	Infusion related reaction	10051792	Injury, poisoning and procedural complications	10022117	605	4923	1614	61956	3.63
bamlanivimab	Infusion related reaction	10051792	General disorders and administration site conditions	10018065	605	4923	1614	61956	3.63
bamlanivimab	Infusion related reaction	10051792	Immune system disorders	10021428	605	4923	1614	61956	3.63
bamlanivimab	Mouth swelling	10075203	Gastrointestinal disorders	10017947	6	4923	16	61956	2.17
bamlanivimab	Mouth swelling	10075203	Immune system disorders	10021428	6	4923	16	61956	2.17
bamlanivimab	Mouth swelling	10075203	Skin and subcutaneous tissue disorders	10040785	6	4923	16	61956	2.17
azd-1222	Neutropenia	10029354	Blood and lymphatic system disorders	10005329	9	546	232	66333	2.77
remdesivir	Atrioventricular block second degree	10003677	Cardiac disorders	10007541	9	6762	17	60117	2.47
cx-024414	Amnesia	10001949	Nervous system disorders	10029205	4	495	114	66384	2.01
cx-024414	Amnesia	10001949	Psychiatric disorders	10037175	4	495	114	66384	2.01
casirivimab\\imdevimab	Tachypnoea	10043089	Respiratory, thoracic and mediastinal disorders	10038738	45	3414	178	63465	3.32
azd-1222	Vaccination complication	10046861	Injury, poisoning and procedural complications	10022117	9	546	233	66333	2.75
azd-1222	Vaccination complication	10046861	Immune system disorders	10021428	9	546	233	66333	2.75
bebtelovimab	Blood pressure decreased	10005734	Investigations	10022891	13	466	396	66413	2.96
bamlanivimab	Orthostatic hypotension	10031127	Vascular disorders	10047065	13	4923	35	61956	2.78
bamlanivimab	Orthostatic hypotension	10031127	Nervous system disorders	10029205	13	4923	35	61956	2.78
tozinameran	Respiration abnormal	10038647	Respiratory, thoracic and mediastinal disorders	10038738	6	3271	25	63608	2.24
azd-1222	Psoriatic arthropathy	10037162	Musculoskeletal and connective tissue disorders	10028395	5	546	130	66333	2.24
azd-1222	Psoriatic arthropathy	10037162	Immune system disorders	10021428	5	546	130	66333	2.24
azd-1222	Psoriatic arthropathy	10037162	Skin and subcutaneous tissue disorders	10040785	5	546	130	66333	2.24
remdesivir	Retroperitoneal haematoma	10058360	Gastrointestinal disorders	10017947	11	6762	21	60117	2.59
remdesivir	Retroperitoneal haematoma	10058360	Vascular disorders	10047065	11	6762	21	60117	2.59
remdesivir	Blood albumin decreased	10005287	Investigations	10022891	11	6762	21	60117	2.59
casirivimab	Dyspnoea exertional	10013971	Respiratory, thoracic and mediastinal disorders	10038738	5	415	172	66464	2.24
casirivimab	Dyspnoea exertional	10013971	Cardiac disorders	10007541	5	415	172	66464	2.24
bamlanivimab	Sinus tachycardia	10040752	Cardiac disorders	10007541	17	4923	46	61956	2.91
casirivimab\\imdevimab	Hypoaesthesia oral	10057371	Gastrointestinal disorders	10017947	15	3414	60	63465	2.89
casirivimab\\imdevimab	Hypoaesthesia oral	10057371	Nervous system disorders	10029205	15	3414	60	63465	2.89
hydroxychloroquine	Cerebral venous thrombosis	10008138	Nervous system disorders	10029205	12	6489	24	60390	2.65
hydroxychloroquine	Cerebral venous thrombosis	10008138	Vascular disorders	10047065	12	6489	24	60390	2.65
casirivimab\\imdevimab	Apnoea	10002974	Respiratory, thoracic and mediastinal disorders	10038738	6	3414	24	63465	2.21
hydroxychloroquine	Blood sodium increased	10005803	Investigations	10022891	7	6489	14	60390	2.17
azithromycin	Ventricular tachycardia	10047302	Cardiac disorders	10007541	34	4696	97	62183	3.16
tofacitinib	Musculoskeletal stiffness	10052904	Musculoskeletal and connective tissue disorders	10028395	9	370	350	66509	2.7
bamlanivimab	Electrolyte imbalance	10014418	Metabolism and nutrition disorders	10027433	11	4923	30	61956	2.62
tozinameran	Autoimmune disorder	10061664	Immune system disorders	10021428	9	3271	38	63608	2.54
azithromycin	Foetal death	10055690	Pregnancy, puerperium and perinatal conditions	10036585	8	4696	23	62183	2.38
azithromycin	Foetal death	10055690	General disorders and administration site conditions	10018065	8	4696	23	62183	2.38
azithromycin	Infection reactivation	10070891	Infections and infestations	10021881	8	4696	23	62183	2.38
casirivimab\\imdevimab	Pharyngeal swelling	10082270	Respiratory, thoracic and mediastinal disorders	10038738	26	3414	105	63465	3.07
chloroquine	Cardiac arrest	10007515	Cardiac disorders	10007541	11	288	554	66591	2.79
remdesivir	Cytokine storm	10050685	Immune system disorders	10021428	16	6762	31	60117	2.76
tozinameran	Pulmonary embolism	10037377	Respiratory, thoracic and mediastinal disorders	10038738	140	3271	595	63608	3.38
tozinameran	Pulmonary embolism	10037377	Vascular disorders	10047065	140	3271	595	63608	3.38
tozinameran	Abortion spontaneous	10000234	Pregnancy, puerperium and perinatal conditions	10036585	12	3271	51	63608	2.71
cx-024414	Contusion	10050584	Injury, poisoning and procedural complications	10022117	10	495	293	66384	2.71
cx-024414	Contusion	10050584	Musculoskeletal and connective tissue disorders	10028395	10	495	293	66384	2.71
cx-024414	Contusion	10050584	Skin and subcutaneous tissue disorders	10040785	10	495	293	66384	2.71
cx-024414	Contusion	10050584	Vascular disorders	10047065	10	495	293	66384	2.71
cx-024414	Weight increased	10047899	Investigations	10022891	12	495	352	66384	2.8
casirivimab\\imdevimab	Cyanosis	10011703	Vascular disorders	10047065	13	3414	53	63465	2.73
casirivimab\\imdevimab	Cyanosis	10011703	Cardiac disorders	10007541	13	3414	53	63465	2.73
casirivimab\\imdevimab	Cyanosis	10011703	Respiratory, thoracic and mediastinal disorders	10038738	13	3414	53	63465	2.73
casirivimab\\imdevimab	Paraesthesia oral	10057372	Gastrointestinal disorders	10017947	23	3414	94	63465	2.97
casirivimab\\imdevimab	Paraesthesia oral	10057372	Nervous system disorders	10029205	23	3414	94	63465	2.97
casirivimab\\imdevimab	Mental status changes	10048294	Psychiatric disorders	10037175	33	3414	135	63465	3.08
cx-024414	Cataract	10007739	Eye disorders	10015919	12	495	355	66384	2.76
tofacitinib	Pain	10033371	General disorders and administration site conditions	10018065	54	370	2147	66509	3.23
casirivimab	Heart rate decreased	10019301	Investigations	10022891	9	415	319	66464	2.6
etesevimab	Head discomfort	10019194	Nervous system disorders	10029205	8	1141	102	65738	2.47
favipiravir	Premature delivery	10036595	Pregnancy, puerperium and perinatal conditions	10036585	5	402	183	66477	2.1
ibrutinib	Blood potassium decreased	10005724	Investigations	10022891	5	543	135	66336	2.09
tocilizumab	Lung abscess	10025028	Infections and infestations	10021881	6	4595	18	62284	2
tocilizumab	Lung abscess	10025028	Respiratory, thoracic and mediastinal disorders	10038738	6	4595	18	62284	2
casirivimab\\imdevimab	Dyspnoea	10013968	Respiratory, thoracic and mediastinal disorders	10038738	610	3414	2515	63465	3.42
casirivimab\\imdevimab	Dyspnoea	10013968	Cardiac disorders	10007541	610	3414	2515	63465	3.42
cx-024414	Loss of personal independence in daily activities	10079487	Social circumstances	10041244	6	495	179	66384	2.25
tozinameran	Dry skin	10013786	Skin and subcutaneous tissue disorders	10040785	30	3271	130	63608	3
lopinavir\\ritonavir	Hepatitis	10019717	Hepatobiliary disorders	10019805	18	2164	120	64715	2.85
tozinameran	Toothache	10044055	Gastrointestinal disorders	10017947	12	3271	52	63608	2.62
imdevimab	Dyspnoea	10013968	Respiratory, thoracic and mediastinal disorders	10038738	81	395	3044	66484	3.26
imdevimab	Dyspnoea	10013968	Cardiac disorders	10007541	81	395	3044	66484	3.26
azd-1222	Cardio-respiratory arrest	10007617	Cardiac disorders	10007541	8	546	217	66333	2.47
azd-1222	Cardio-respiratory arrest	10007617	Respiratory, thoracic and mediastinal disorders	10038738	8	546	217	66333	2.47
azd-1222	Swelling face	10042682	General disorders and administration site conditions	10018065	8	546	217	66333	2.47
azd-1222	Swelling face	10042682	Immune system disorders	10021428	8	546	217	66333	2.47
azd-1222	Swelling face	10042682	Skin and subcutaneous tissue disorders	10040785	8	546	217	66333	2.47
tocilizumab	Pancreatitis acute	10033647	Gastrointestinal disorders	10017947	25	4595	76	62284	2.89
remdesivir	Pulse absent	10037469	Investigations	10022891	25	6762	50	60117	2.83
tofacitinib	Influenza	10022000	Infections and infestations	10021881	5	370	202	66509	2.03
tofacitinib	Influenza	10022000	Respiratory, thoracic and mediastinal disorders	10038738	5	370	202	66509	2.03
bamlanivimab	Infusion site swelling	10053505	General disorders and administration site conditions	10018065	12	4923	34	61956	2.51
bamlanivimab	Infusion site swelling	10053505	Injury, poisoning and procedural complications	10022117	12	4923	34	61956	2.51
tozinameran	Anal incontinence	10077605	Gastrointestinal disorders	10017947	8	3271	35	63608	2.29
tozinameran	Anal incontinence	10077605	Nervous system disorders	10029205	8	3271	35	63608	2.29
ibrutinib	Limb injury	10061225	Injury, poisoning and procedural complications	10022117	6	543	165	66336	2.19
bamlanivimab	Pneumonia viral	10035737	Infections and infestations	10021881	19	4923	54	61956	2.75
bamlanivimab	Pneumonia viral	10035737	Respiratory, thoracic and mediastinal disorders	10038738	19	4923	54	61956	2.75
hydroxychloroquine	Ventricular fibrillation	10047290	Cardiac disorders	10007541	20	6489	42	60390	2.73
ibrutinib	Tinnitus	10043882	Ear and labyrinth disorders	10013993	5	543	138	66336	2
ibrutinib	Tinnitus	10043882	Nervous system disorders	10029205	5	543	138	66336	2
bamlanivimab	Lung opacity	10081792	Respiratory, thoracic and mediastinal disorders	10038738	26	4923	74	61956	2.86
tozinameran	Eye pain	10015958	Eye disorders	10015919	20	3271	88	63608	2.8
tozinameran	Urinary incontinence	10046543	Renal and urinary disorders	10038359	20	3271	88	63608	2.8
tozinameran	Urinary incontinence	10046543	Nervous system disorders	10029205	20	3271	88	63608	2.8
bamlanivimab	Diabetic ketoacidosis	10012671	Metabolism and nutrition disorders	10027433	13	4923	37	61956	2.54
bamlanivimab	Diabetic ketoacidosis	10012671	Endocrine disorders	10014698	13	4923	37	61956	2.54
nirmatrelvir\\ritonavir	Dyschezia	10051244	Gastrointestinal disorders	10017947	11	9517	15	57362	2.24
hydroxychloroquine	Sedation	10039897	Nervous system disorders	10029205	9	6489	19	60390	2.2
ibrutinib	Arrhythmia	10003119	Cardiac disorders	10007541	6	543	167	66336	2.14
ibrutinib	Thrombosis	10043607	Vascular disorders	10047065	11	543	307	66336	2.57
bebtelovimab	Dyspnoea	10013968	Respiratory, thoracic and mediastinal disorders	10038738	93	466	3032	66413	3.17
bebtelovimab	Dyspnoea	10013968	Cardiac disorders	10007541	93	466	3032	66413	3.17
remdesivir	Shock	10040560	Vascular disorders	10047065	59	6762	120	60117	3.01
tocilizumab	Disseminated intravascular coagulation	10013442	Blood and lymphatic system disorders	10005329	19	4595	59	62284	2.7
tocilizumab	Disseminated intravascular coagulation	10013442	Vascular disorders	10047065	19	4595	59	62284	2.7
tozinameran	Oedema	10030095	General disorders and administration site conditions	10018065	11	3271	49	63608	2.45
tozinameran	Oedema	10030095	Metabolism and nutrition disorders	10027433	11	3271	49	63608	2.45
cx-024414	Alopecia	10001760	Skin and subcutaneous tissue disorders	10040785	9	495	276	66384	2.44
sarilumab	Anaemia	10002034	Blood and lymphatic system disorders	10005329	8	282	432	66597	2.38
etesevimab	Acute respiratory failure	10001053	Respiratory, thoracic and mediastinal disorders	10038738	35	1141	463	65738	2.96
etesevimab	Acute respiratory failure	10001053	Metabolism and nutrition disorders	10027433	35	1141	463	65738	2.96
hydroxychloroquine	Cytokine storm	10050685	Immune system disorders	10021428	15	6489	32	60390	2.51
lopinavir\\ritonavir	Retinal detachment	10038848	Eye disorders	10015919	7	2164	48	64715	2.15
lopinavir\\ritonavir	Retinal detachment	10038848	Injury, poisoning and procedural complications	10022117	7	2164	48	64715	2.15
remdesivir	Hypertransaminasaemia	10068237	Hepatobiliary disorders	10019805	46	6762	94	60117	2.93
azd-1222	Thrombosis	10043607	Vascular disorders	10047065	11	546	307	66333	2.54
casirivimab\\imdevimab	Erythema	10015150	Skin and subcutaneous tissue disorders	10040785	132	3414	566	63465	3.14
cx-024414	Fatigue	10016256	General disorders and administration site conditions	10018065	93	495	2873	66384	3.14
cx-024414	Pain in extremity	10033425	Musculoskeletal and connective tissue disorders	10028395	42	495	1298	66384	3
tocilizumab	Bacterial test positive	10059421	Investigations	10022891	8	4595	25	62284	2.12
bebtelovimab	Blood pressure increased	10005750	Investigations	10022891	19	466	627	66413	2.76
tozinameran	Retinal detachment	10038848	Eye disorders	10015919	10	3271	45	63608	2.34
tozinameran	Retinal detachment	10038848	Injury, poisoning and procedural complications	10022117	10	3271	45	63608	2.34
casirivimab	Chest discomfort	10008469	General disorders and administration site conditions	10018065	24	415	897	66464	2.81
casirivimab	Chest discomfort	10008469	Cardiac disorders	10007541	24	415	897	66464	2.81
casirivimab	Chest discomfort	10008469	Respiratory, thoracic and mediastinal disorders	10038738	24	415	897	66464	2.81
remdesivir	Urine output decreased	10059895	Investigations	10022891	13	6762	27	60117	2.34
remdesivir	Cardiac arrest	10007515	Cardiac disorders	10007541	183	6762	382	60117	3.07
casirivimab	Dyspnoea	10013968	Respiratory, thoracic and mediastinal disorders	10038738	81	415	3044	66464	3.04
casirivimab	Dyspnoea	10013968	Cardiac disorders	10007541	81	415	3044	66464	3.04
casirivimab	Tachycardia	10043071	Cardiac disorders	10007541	16	415	602	66464	2.63
sarilumab	Cardiac arrest	10007515	Cardiac disorders	10007541	10	282	555	66597	2.41
cx-024414	Stress	10042209	Psychiatric disorders	10037175	8	495	252	66384	2.25
ibrutinib	Gastrooesophageal reflux disease	10017885	Gastrointestinal disorders	10017947	6	543	172	66336	2.01
casirivimab\\imdevimab	Lip swelling	10024570	Gastrointestinal disorders	10017947	32	3414	140	63465	2.78
casirivimab\\imdevimab	Lip swelling	10024570	Immune system disorders	10021428	32	3414	140	63465	2.78
casirivimab\\imdevimab	Lip swelling	10024570	Skin and subcutaneous tissue disorders	10040785	32	3414	140	63465	2.78
hydroxychloroquine	Haemodynamic instability	10052076	Vascular disorders	10047065	21	6489	46	60390	2.58
cx-024414	Herpes zoster	10019974	Infections and infestations	10021881	7	495	221	66384	2.14
cx-024414	Herpes zoster	10019974	Nervous system disorders	10029205	7	495	221	66384	2.14
cx-024414	Herpes zoster	10019974	Skin and subcutaneous tissue disorders	10040785	7	495	221	66384	2.14
casirivimab\\imdevimab	Feeling jittery	10016338	General disorders and administration site conditions	10018065	8	3414	35	63465	2.1
bamlanivimab	Dyspnoea	10013968	Respiratory, thoracic and mediastinal disorders	10038738	787	4923	2338	61956	3.16
bamlanivimab	Dyspnoea	10013968	Cardiac disorders	10007541	787	4923	2338	61956	3.16
tozinameran	Alopecia	10001760	Skin and subcutaneous tissue disorders	10040785	51	3271	234	63608	2.89
remdesivir	Liver function test abnormal	10024690	Investigations	10022891	21	6762	44	60117	2.56
tozinameran	Neuralgia	10029223	Nervous system disorders	10029205	17	3271	78	63608	2.55
tocilizumab	Agranulocytosis	10001507	Blood and lymphatic system disorders	10005329	10	4595	32	62284	2.21
etesevimab	Back pain	10003988	Musculoskeletal and connective tissue disorders	10028395	79	1141	1075	65738	2.98
tozinameran	Panic attack	10033664	Psychiatric disorders	10037175	15	3271	69	63608	2.49
remdesivir	Injection site extravasation	10022062	General disorders and administration site conditions	10018065	10	6762	21	60117	2.11
remdesivir	Injection site extravasation	10022062	Injury, poisoning and procedural complications	10022117	10	6762	21	60117	2.11
hydroxychloroquine	Cholestasis	10008635	Hepatobiliary disorders	10019805	29	6489	64	60390	2.67
nirmatrelvir\\ritonavir	Glossodynia	10018388	Gastrointestinal disorders	10017947	14	9517	20	57362	2.24
lopinavir\\ritonavir	Hepatic steatosis	10019708	Hepatobiliary disorders	10019805	9	2164	64	64715	2.2
lopinavir\\ritonavir	Hepatic steatosis	10019708	Metabolism and nutrition disorders	10027433	9	2164	64	64715	2.2
casirivimab\\imdevimab	Tachycardia	10043071	Cardiac disorders	10007541	114	3414	504	63465	2.98
tocilizumab	Acute respiratory distress syndrome	10001052	Respiratory, thoracic and mediastinal disorders	10038738	111	4595	358	62284	2.96
tocilizumab	Acute respiratory distress syndrome	10001052	Immune system disorders	10021428	111	4595	358	62284	2.96
tocilizumab	Acute respiratory distress syndrome	10001052	Vascular disorders	10047065	111	4595	358	62284	2.96
tozinameran	C-reactive protein increased	10006825	Investigations	10022891	24	3271	111	63608	2.65
ibrutinib	Fall	10016173	Injury, poisoning and procedural complications	10022117	40	543	1167	66336	2.84
imdevimab	Tachycardia	10043071	Cardiac disorders	10007541	15	395	603	66484	2.54
tozinameran	Pain in extremity	10033425	Musculoskeletal and connective tissue disorders	10028395	237	3271	1103	63608	3.04
azithromycin	Gamma-glutamyltransferase increased	10017693	Investigations	10022891	18	4696	57	62183	2.48
sarilumab	Electrocardiogram QT prolonged	10014387	Investigations	10022891	14	282	793	66597	2.5
azithromycin	Hepatitis	10019717	Hepatobiliary disorders	10019805	33	4696	105	62183	2.68
bamlanivimab	Retching	10038776	Gastrointestinal disorders	10017947	25	4923	76	61956	2.57
ibrutinib	Blood pressure increased	10005750	Investigations	10022891	21	543	625	66336	2.57
remdesivir	Blood calcium decreased	10005395	Investigations	10022891	12	6762	26	60117	2.12
ritonavir	Taste disorder	10082490	Nervous system disorders	10029205	8	373	348	66506	2.1
ritonavir	Taste disorder	10082490	Gastrointestinal disorders	10017947	8	373	348	66506	2.1
remdesivir	Acute hepatic failure	10000804	Hepatobiliary disorders	10019805	17	6762	37	60117	2.3
tozinameran	Movement disorder	10028035	Nervous system disorders	10029205	9	3271	43	63608	2.02
azd-1222	Loss of consciousness	10024855	Nervous system disorders	10029205	18	546	540	66333	2.46
azd-1222	Syncope	10042772	Nervous system disorders	10029205	14	546	420	66333	2.36
azd-1222	Syncope	10042772	Cardiac disorders	10007541	14	546	420	66333	2.36
azd-1222	Syncope	10042772	Vascular disorders	10047065	14	546	420	66333	2.36
azithromycin	Haemolysis	10018910	Blood and lymphatic system disorders	10005329	11	4696	36	62183	2.09
cx-024414	Inflammation	10061218	General disorders and administration site conditions	10018065	8	495	265	66384	2.04
bebtelovimab	Nausea	10028813	Gastrointestinal disorders	10017947	78	466	2752	66413	2.81
bamlanivimab	Dyspnoea exertional	10013971	Respiratory, thoracic and mediastinal disorders	10038738	43	4923	134	61956	2.63
bamlanivimab	Dyspnoea exertional	10013971	Cardiac disorders	10007541	43	4923	134	61956	2.63
azd-1222	Hypoaesthesia	10020937	Nervous system disorders	10029205	17	546	511	66333	2.43
azd-1222	Hypoaesthesia	10020937	Skin and subcutaneous tissue disorders	10040785	17	546	511	66333	2.43
etesevimab	Presyncope	10036653	Nervous system disorders	10029205	10	1141	143	65738	2.14
etesevimab	Presyncope	10036653	Cardiac disorders	10007541	10	1141	143	65738	2.14
etesevimab	Presyncope	10036653	Vascular disorders	10047065	10	1141	143	65738	2.14
bebtelovimab	Heart rate decreased	10019301	Investigations	10022891	9	466	319	66413	2.09
casirivimab\\imdevimab	Syncope	10042772	Nervous system disorders	10029205	77	3414	357	63465	2.73
casirivimab\\imdevimab	Syncope	10042772	Cardiac disorders	10007541	77	3414	357	63465	2.73
casirivimab\\imdevimab	Syncope	10042772	Vascular disorders	10047065	77	3414	357	63465	2.73
hydroxychloroquine	Hypoglycaemia	10020993	Metabolism and nutrition disorders	10027433	25	6489	58	60390	2.41
hydroxychloroquine	Hypoglycaemia	10020993	Endocrine disorders	10014698	25	6489	58	60390	2.41
casirivimab\\imdevimab	Disorientation	10013395	Psychiatric disorders	10037175	19	3414	88	63465	2.37
casirivimab\\imdevimab	Disorientation	10013395	Nervous system disorders	10029205	19	3414	88	63465	2.37
ibrutinib	Anaemia	10002034	Blood and lymphatic system disorders	10005329	14	543	426	66336	2.32
lopinavir\\ritonavir	Cholestasis	10008635	Hepatobiliary disorders	10019805	11	2164	82	64715	2.14
lopinavir\\ritonavir	Depressed level of consciousness	10012373	Nervous system disorders	10029205	11	2164	82	64715	2.14
ibrutinib	Depression	10012378	Psychiatric disorders	10037175	8	543	244	66336	2
etesevimab	Dyspnoea	10013968	Respiratory, thoracic and mediastinal disorders	10038738	203	1141	2922	65738	2.86
etesevimab	Dyspnoea	10013968	Cardiac disorders	10007541	203	1141	2922	65738	2.86
bebtelovimab	Anxiety	10002855	Psychiatric disorders	10037175	17	466	605	66413	2.4
bamlanivimab	Pulmonary congestion	10037368	Respiratory, thoracic and mediastinal disorders	10038738	20	4923	63	61956	2.35
bamlanivimab	Pulmonary congestion	10037368	Cardiac disorders	10007541	20	4923	63	61956	2.35
bamlanivimab	Pulmonary congestion	10037368	Vascular disorders	10047065	20	4923	63	61956	2.35
casirivimab\\imdevimab	Heart rate increased	10019303	Investigations	10022891	92	3414	429	63465	2.74
ibrutinib	Weight decreased	10047895	Investigations	10022891	22	543	674	66336	2.47
lopinavir\\ritonavir	Urinary retention	10046555	Renal and urinary disorders	10038359	10	2164	75	64715	2.06
tocilizumab	Death	10011906	General disorders and administration site conditions	10018065	356	4595	1212	62284	2.86
bamlanivimab	Confusional state	10010305	Psychiatric disorders	10037175	127	4923	402	61956	2.76
bamlanivimab	Confusional state	10010305	Nervous system disorders	10029205	127	4923	402	61956	2.76
cx-024414	Pyrexia	10037660	General disorders and administration site conditions	10018065	75	495	2533	66384	2.73
nirmatrelvir\\ritonavir	Chromaturia	10008796	Renal and urinary disorders	10038359	25	9517	38	57362	2.32
favipiravir	Acute respiratory distress syndrome	10001052	Respiratory, thoracic and mediastinal disorders	10038738	11	402	458	66477	2.17
favipiravir	Acute respiratory distress syndrome	10001052	Immune system disorders	10021428	11	402	458	66477	2.17
favipiravir	Acute respiratory distress syndrome	10001052	Vascular disorders	10047065	11	402	458	66477	2.17
cx-024414	Feeling abnormal	10016322	General disorders and administration site conditions	10018065	26	495	881	66384	2.5
etesevimab	Anaphylactic reaction	10002198	Immune system disorders	10021428	18	1141	262	65738	2.35
etesevimab	Anaphylactic reaction	10002198	Vascular disorders	10047065	18	1141	262	65738	2.35
tofacitinib	Illness	10080284	General disorders and administration site conditions	10018065	14	370	635	66509	2.28
tocilizumab	Rash maculo-papular	10037868	Skin and subcutaneous tissue disorders	10040785	28	4595	96	62284	2.43
tozinameran	Disturbance in attention	10013496	Nervous system disorders	10029205	13	3271	64	63608	2.14
tozinameran	Disturbance in attention	10013496	Psychiatric disorders	10037175	13	3271	64	63608	2.14
bebtelovimab	Heart rate increased	10019303	Investigations	10022891	14	466	507	66413	2.25
tozinameran	Dysarthria	10013887	Nervous system disorders	10029205	15	3271	74	63608	2.2
tozinameran	Dysarthria	10013887	Psychiatric disorders	10037175	15	3271	74	63608	2.2
remdesivir	Hyperkalaemia	10020646	Metabolism and nutrition disorders	10027433	38	6762	86	60117	2.47
azd-1222	Paraesthesia	10033775	Nervous system disorders	10029205	17	546	526	66333	2.32
azd-1222	Paraesthesia	10033775	Skin and subcutaneous tissue disorders	10040785	17	546	526	66333	2.32
casirivimab\\imdevimab	Hypotension	10021097	Vascular disorders	10047065	189	3414	899	63465	2.74
casirivimab\\imdevimab	Chest pain	10008479	General disorders and administration site conditions	10018065	177	3414	842	63465	2.74
casirivimab\\imdevimab	Chest pain	10008479	Cardiac disorders	10007541	177	3414	842	63465	2.74
casirivimab\\imdevimab	Chest pain	10008479	Respiratory, thoracic and mediastinal disorders	10038738	177	3414	842	63465	2.74
tozinameran	Myalgia	10028411	Musculoskeletal and connective tissue disorders	10028395	123	3271	612	63608	2.7
bamlanivimab	Flushing	10016825	Vascular disorders	10047065	185	4923	597	61956	2.72
bamlanivimab	Flushing	10016825	General disorders and administration site conditions	10018065	185	4923	597	61956	2.72
bamlanivimab	Flushing	10016825	Skin and subcutaneous tissue disorders	10040785	185	4923	597	61956	2.72
casirivimab\\imdevimab	Pulse absent	10037469	Investigations	10022891	13	3414	62	63465	2.08
cx-024414	Pain	10033371	General disorders and administration site conditions	10018065	62	495	2139	66384	2.62
casirivimab	Oxygen saturation decreased	10033318	Investigations	10022891	33	415	1358	66464	2.5
chloroquine	Hypertension	10020772	Vascular disorders	10047065	14	288	832	66591	2.22
imdevimab	Oxygen saturation decreased	10033318	Investigations	10022891	31	395	1360	66484	2.43
tozinameran	Feeling cold	10016326	General disorders and administration site conditions	10018065	29	3271	147	63608	2.35
hydroxychloroquine	Liver function test abnormal	10024690	Investigations	10022891	19	6489	46	60390	2.14
bamlanivimab	Tachypnoea	10043089	Respiratory, thoracic and mediastinal disorders	10038738	52	4923	171	61956	2.47
hydroxychloroquine	Drug-induced liver injury	10072268	Hepatobiliary disorders	10019805	39	6489	95	60390	2.37
hydroxychloroquine	Drug-induced liver injury	10072268	Injury, poisoning and procedural complications	10022117	39	6489	95	60390	2.37
tocilizumab	Multiple organ dysfunction syndrome	10077361	General disorders and administration site conditions	10018065	91	4595	324	62284	2.55
casirivimab\\imdevimab	Dizziness	10013573	Nervous system disorders	10029205	310	3414	1520	63465	2.67
casirivimab\\imdevimab	Dizziness	10013573	Cardiac disorders	10007541	310	3414	1520	63465	2.67
casirivimab\\imdevimab	Dizziness	10013573	Vascular disorders	10047065	310	3414	1520	63465	2.67
azd-1222	Headache	10019211	Nervous system disorders	10029205	74	546	2370	66333	2.55
tocilizumab	Neutrophil count decreased	10029366	Investigations	10022891	19	4595	68	62284	2.13
remdesivir	Death	10011906	General disorders and administration site conditions	10018065	468	6762	1100	60117	2.67
bamlanivimab	Infusion site extravasation	10064774	General disorders and administration site conditions	10018065	42	4923	140	61956	2.37
bamlanivimab	Infusion site extravasation	10064774	Injury, poisoning and procedural complications	10022117	42	4923	140	61956	2.37
azithromycin	Rhabdomyolysis	10039020	Musculoskeletal and connective tissue disorders	10028395	32	4696	112	62183	2.3
bamlanivimab	Paraesthesia oral	10057372	Gastrointestinal disorders	10017947	27	4923	90	61956	2.24
bamlanivimab	Paraesthesia oral	10057372	Nervous system disorders	10029205	27	4923	90	61956	2.24
bebtelovimab	Paraesthesia	10033775	Nervous system disorders	10029205	14	466	529	66413	2.08
bebtelovimab	Paraesthesia	10033775	Skin and subcutaneous tissue disorders	10040785	14	466	529	66413	2.08
tozinameran	Paraesthesia	10033775	Nervous system disorders	10029205	88	3271	455	63608	2.51
tozinameran	Paraesthesia	10033775	Skin and subcutaneous tissue disorders	10040785	88	3271	455	63608	2.51
cx-024414	Myalgia	10028411	Musculoskeletal and connective tissue disorders	10028395	20	495	715	66384	2.2
tozinameran	Transient ischaemic attack	10044390	Nervous system disorders	10029205	16	3271	83	63608	2.05
tozinameran	Transient ischaemic attack	10044390	Vascular disorders	10047065	16	3271	83	63608	2.05
etesevimab	Chest pain	10008479	General disorders and administration site conditions	10018065	62	1141	957	65738	2.44
etesevimab	Chest pain	10008479	Cardiac disorders	10007541	62	1141	957	65738	2.44
etesevimab	Chest pain	10008479	Respiratory, thoracic and mediastinal disorders	10038738	62	1141	957	65738	2.44
bamlanivimab	Pyrexia	10037660	General disorders and administration site conditions	10018065	595	4923	2013	61956	2.63
tocilizumab	Sepsis	10040047	Infections and infestations	10021881	111	4595	405	62284	2.49
tocilizumab	Coagulopathy	10009802	Blood and lymphatic system disorders	10005329	17	4595	62	62284	2.01
imdevimab	Chest pain	10008479	General disorders and administration site conditions	10018065	22	395	997	66484	2.2
imdevimab	Chest pain	10008479	Cardiac disorders	10007541	22	395	997	66484	2.2
imdevimab	Chest pain	10008479	Respiratory, thoracic and mediastinal disorders	10038738	22	395	997	66484	2.2
casirivimab\\imdevimab	Throat irritation	10043521	Respiratory, thoracic and mediastinal disorders	10038738	49	3414	246	63465	2.35
casirivimab\\imdevimab	Throat irritation	10043521	Gastrointestinal disorders	10017947	49	3414	246	63465	2.35
tozinameran	Balance disorder	10049848	Nervous system disorders	10029205	37	3271	195	63608	2.27
tozinameran	Balance disorder	10049848	General disorders and administration site conditions	10018065	37	3271	195	63608	2.27
chloroquine	Hypoxia	10021143	Respiratory, thoracic and mediastinal disorders	10038738	16	288	1008	66591	2.05
cx-024414	Headache	10019211	Nervous system disorders	10029205	65	495	2379	66384	2.4
bebtelovimab	Urticaria	10046735	Skin and subcutaneous tissue disorders	10040785	18	466	701	66413	2.08
bebtelovimab	Urticaria	10046735	Immune system disorders	10021428	18	466	701	66413	2.08
azd-1222	Pyrexia	10037660	General disorders and administration site conditions	10018065	76	546	2532	66333	2.41
cx-024414	Tremor	10044565	Nervous system disorders	10029205	17	495	624	66384	2.04
tozinameran	Fatigue	10016256	General disorders and administration site conditions	10018065	468	3271	2498	63608	2.54
casirivimab\\imdevimab	Chills	10008531	General disorders and administration site conditions	10018065	235	3414	1209	63465	2.47
casirivimab\\imdevimab	Chills	10008531	Musculoskeletal and connective tissue disorders	10028395	235	3414	1209	63465	2.47
azd-1222	Malaise	10025482	General disorders and administration site conditions	10018065	42	546	1413	66333	2.27
etesevimab	Hypersensitivity	10020751	Immune system disorders	10021428	33	1141	527	65738	2.2
sarilumab	Pneumonia	10035664	Infections and infestations	10021881	19	282	1242	66597	2.06
sarilumab	Pneumonia	10035664	Respiratory, thoracic and mediastinal disorders	10038738	19	282	1242	66597	2.06
cx-024414	Illness	10080284	General disorders and administration site conditions	10018065	17	495	632	66384	2
nirmatrelvir\\ritonavir	Ageusia	10001480	Nervous system disorders	10029205	80	9517	134	57362	2.28
nirmatrelvir\\ritonavir	Ageusia	10001480	Gastrointestinal disorders	10017947	80	9517	134	57362	2.28
casirivimab\\imdevimab	Blood pressure increased	10005750	Investigations	10022891	104	3414	542	63465	2.34
ibrutinib	Hypertension	10020772	Vascular disorders	10047065	24	543	822	66336	2.08
cx-024414	Fall	10016173	Injury, poisoning and procedural complications	10022117	31	495	1176	66384	2.13
casirivimab	Chest pain	10008479	General disorders and administration site conditions	10018065	22	415	997	66464	2.02
casirivimab	Chest pain	10008479	Cardiac disorders	10007541	22	415	997	66464	2.02
casirivimab	Chest pain	10008479	Respiratory, thoracic and mediastinal disorders	10038738	22	415	997	66464	2.02
azd-1222	Fatigue	10016256	General disorders and administration site conditions	10018065	83	546	2883	66333	2.28
casirivimab\\imdevimab	Acute respiratory failure	10001053	Respiratory, thoracic and mediastinal disorders	10038738	79	3414	419	63465	2.23
casirivimab\\imdevimab	Acute respiratory failure	10001053	Metabolism and nutrition disorders	10027433	79	3414	419	63465	2.23
lopinavir\\ritonavir	Acute respiratory distress syndrome	10001052	Respiratory, thoracic and mediastinal disorders	10038738	49	2164	420	64715	2.15
lopinavir\\ritonavir	Acute respiratory distress syndrome	10001052	Immune system disorders	10021428	49	2164	420	64715	2.15
lopinavir\\ritonavir	Acute respiratory distress syndrome	10001052	Vascular disorders	10047065	49	2164	420	64715	2.15
remdesivir	Hepatotoxicity	10019851	Hepatobiliary disorders	10019805	33	6762	84	60117	2
remdesivir	Hepatotoxicity	10019851	Injury, poisoning and procedural complications	10022117	33	6762	84	60117	2
azithromycin	Liver injury	10067125	Hepatobiliary disorders	10019805	38	4696	145	62183	2.04
azithromycin	Liver injury	10067125	Injury, poisoning and procedural complications	10022117	38	4696	145	62183	2.04
remdesivir	Septic shock	10040070	Infections and infestations	10021881	130	6762	334	60117	2.24
remdesivir	Septic shock	10040070	Vascular disorders	10047065	130	6762	334	60117	2.24
remdesivir	Cardio-respiratory arrest	10007617	Cardiac disorders	10007541	63	6762	162	60117	2.12
remdesivir	Cardio-respiratory arrest	10007617	Respiratory, thoracic and mediastinal disorders	10038738	63	6762	162	60117	2.12
hydroxychloroquine	Delirium	10012218	Psychiatric disorders	10037175	40	6489	108	60390	2.01
bamlanivimab	Lip swelling	10024570	Gastrointestinal disorders	10017947	37	4923	135	61956	2.01
bamlanivimab	Lip swelling	10024570	Immune system disorders	10021428	37	4923	135	61956	2.01
bamlanivimab	Lip swelling	10024570	Skin and subcutaneous tissue disorders	10040785	37	4923	135	61956	2.01
etesevimab	Hyperhidrosis	10020642	Skin and subcutaneous tissue disorders	10040785	43	1141	723	65738	2.08
etesevimab	Hyperhidrosis	10020642	General disorders and administration site conditions	10018065	43	1141	723	65738	2.08
cx-024414	Asthenia	10003549	General disorders and administration site conditions	10018065	35	495	1368	66384	2.05
bamlanivimab	Tachycardia	10043071	Cardiac disorders	10007541	132	4923	486	61956	2.21
cx-024414	Arthralgia	10003239	Musculoskeletal and connective tissue disorders	10028395	41	495	1613	66384	2.06
tozinameran	Headache	10019211	Nervous system disorders	10029205	363	3271	2081	63608	2.28
remdesivir	General physical health deterioration	10049438	General disorders and administration site conditions	10018065	86	6762	229	60117	2.06
bamlanivimab	Blood pressure decreased	10005734	Investigations	10022891	85	4923	324	61956	2.03
nirmatrelvir\\ritonavir	Diarrhoea	10012735	Gastrointestinal disorders	10017947	868	9517	1619	57362	2.15
tozinameran	Malaise	10025482	General disorders and administration site conditions	10018065	207	3271	1248	63608	2.08
bamlanivimab	Chest discomfort	10008469	General disorders and administration site conditions	10018065	188	4923	733	61956	2.06
bamlanivimab	Chest discomfort	10008469	Cardiac disorders	10007541	188	4923	733	61956	2.06
bamlanivimab	Chest discomfort	10008469	Respiratory, thoracic and mediastinal disorders	10038738	188	4923	733	61956	2.06
bamlanivimab	Chest pain	10008479	General disorders and administration site conditions	10018065	205	4923	814	61956	2.01
bamlanivimab	Chest pain	10008479	Cardiac disorders	10007541	205	4923	814	61956	2.01
bamlanivimab	Chest pain	10008479	Respiratory, thoracic and mediastinal disorders	10038738	205	4923	814	61956	2.01
